# Supplementary material for: Ortho‐Carborane‐Derived Halogen‐Bonded Sandwich Complexes
Source: Chemistry. 2025 Nov 10;31(71):e02693. doi: 10.1002/chem.202502693 (PMC12734684; doi:10.1002/chem.202502693)
Supplement: Supplementary file 2 — Supporting Information [file CHEM-31-e02693-s002.zip]

Archive with 1 entries (1 files):
- Combined CIFs.cif
