# Supplementary material for: Ortho‐Carborane‐Derived Halogen‐Bonded Sandwich Complexes
Source: Chemistry. 2025 Nov 10;31(71):e02693. doi: 10.1002/chem.202502693 (PMC12734684; doi:10.1002/chem.202502693)
Supplement: Supplementary file 2 — Supporting Information [file CHEM-31-e02693-s002.zip › Combined CIFs.cif]

data_1
_audit_creation_date               2024-08-12
_audit_creation_method
;
Olex2 1.2
(compiled 2018.05.29 svn.r3508 for OlexSys, GUI svn.r5506)
;
_shelxl_version_number             2014/6
_publ_contact_author_address      
;
Department of Chemistry
Nanoscience Center
University of Jyvaskyla
P.O. Box 35
Jyvaskyla FI-40014
Finland
;
_publ_contact_author_email        'kari.t.rissanen@jyu.fi'
_publ_contact_author_name         'K. T. Rissanen'
_publ_contact_author_phone        '+358 50562372199'
_publ_section_title 

; Crystal structure of C~12~H~33~B~30~I~3~.CH~2~Cl~2~ 
(CV-TrisCarbo)
; 

loop_ 
 _publ_author_name 
 _publ_author_address 

 'S. M. Huber' # Author 1 
; 
Department of Chemistry and Biochemistry
Ruhr-University Bochum
Universit\"atsstra\&se 150
44801 Bochum
Germany
; 
 'C. Vonnemann' # Author 2 
; 
Department of Chemistry and Biochemistry
Ruhr-University Bochum
Universit\"atsstra\&se 150
44801 Bochum
Germany
; 
'J. S. Ward' # Author 3 
; 
University of Jyvaskyla
Department of Chemistry
40014 Jyv\"askyl\"a
Finland
; 
 
_publ_section_abstract 

; 
The crystal structure of C~12~H~33~B~30~I~3~.CH~2~Cl~2~ (CV-TrisCarbo) 
is reported.
; 
 
_publ_section_comment 

; 
The asymmetric cell contained half a molecule of C~12~H~33~B~30~I~3~, 
and half a molecule of CH~2~Cl~2~.
;  

_publ_section_exptl_prep 
# Brief details or a reference. Include solvent if known 
; 
The title compound was prepared by CV and recrystallised from 
CH~2~Cl~2~/pentane. The sample ID is CV-TrisCarbo.
;

_publ_section_references
;
Dolomanov, O.V., Bourhis, L.J., Gildea, R.J, Howard, J.A.K. & Puschmann, H.
 (2009), J. Appl. Cryst. 42, 339-341.

Sheldrick, G.M. (2015). Acta Cryst. A71, 3-8.

Sheldrick, G.M. (2015). Acta Cryst. C71, 3-8.
;
_chemical_name_common              ?
_chemical_name_systematic          ?
_chemical_formula_moiety           'C12 H33 B30 I3, C H2 Cl2'
_chemical_formula_sum              'C13 H35 B30 Cl2 I3'
_chemical_formula_weight           967.31
_chemical_melting_point            ?
loop_
  _atom_type_symbol
  _atom_type_description
  _atom_type_scat_dispersion_real
  _atom_type_scat_dispersion_imag
  _atom_type_scat_source
 'C' 'C' 0.0181 0.0091 'International Tables Vol C Tables 4.2.6.8 and 6.1.1.4'
 'H' 'H' 0.0000 0.0000 'International Tables Vol C Tables 4.2.6.8 and 6.1.1.4'
 'B' 'B' 0.0090 0.0039 'International Tables Vol C Tables 4.2.6.8 and 6.1.1.4'
 'Cl' 'Cl' 0.3639 0.7018 'International Tables Vol C Tables 4.2.6.8 and 6.1.1.4'
 'I' 'I' -0.3257 6.8362 'International Tables Vol C Tables 4.2.6.8 and 6.1.1.4'

_shelx_space_group_comment
;
The symmetry employed for this shelxl refinement is uniquely defined
by the following loop, which should always be used as a source of
symmetry information in preference to the above space-group names.
They are only intended as comments.
;
_space_group_crystal_system        'orthorhombic'
_space_group_IT_number             62
_space_group_name_H-M_alt          'P n m a'
_space_group_name_Hall             '-P 2ac 2n'
loop_
  _space_group_symop_operation_xyz
 'x, y, z'
 '-x+1/2, -y, z+1/2'
 '-x, y+1/2, -z'
 'x+1/2, -y+1/2, -z+1/2'
 '-x, -y, -z'
 'x-1/2, y, -z-1/2'
 'x, -y-1/2, z'
 '-x-1/2, y-1/2, z-1/2'

_cell_length_a                     16.1286(2)
_cell_length_b                     19.0653(3)
_cell_length_c                     11.90840(10)
_cell_angle_alpha                  90
_cell_angle_beta                   90
_cell_angle_gamma                  90
_cell_volume                       3661.79(8)
_cell_formula_units_Z              4
_cell_measurement_reflns_used      16919
_cell_measurement_temperature      120.5(6)
_cell_measurement_theta_max        76.3000
_cell_measurement_theta_min        4.3410
_shelx_estimated_absorpt_T_max     0.480
_shelx_estimated_absorpt_T_min     0.278
_exptl_absorpt_coefficient_mu      21.521
_exptl_absorpt_correction_T_max    0.575
_exptl_absorpt_correction_T_min    0.377
_exptl_absorpt_correction_type     gaussian
_exptl_absorpt_process_details
;
CrysAlisPro 1.171.43.126a (Rigaku Oxford Diffraction, 2024)
Numerical absorption correction based on gaussian integration over
a multifaceted crystal model
Empirical absorption correction using spherical harmonics,
implemented in SCALE3 ABSPACK scaling algorithm.
;
_exptl_absorpt_special_details     ?
_exptl_crystal_colour              yellow
_exptl_crystal_colour_primary      yellow
_exptl_crystal_density_diffrn      1.755
_exptl_crystal_density_meas        ?
_exptl_crystal_density_method      ?
_exptl_crystal_description         block
_exptl_crystal_F_000               1824
loop_
  _exptl_crystal_face_index_h
  _exptl_crystal_face_index_k
  _exptl_crystal_face_index_l
  _exptl_crystal_face_perp_dist
 -2 -12 1 0.0214
 2 12 -1 0.0214
 9 3 4 0.0199
 0 -9 -5 0.0095
 -2 -7 6 0.0352
 -5 2 -7 0.0141
 -10 -2 3 0.0356
 7 6 -4 0.0351
 10 -2 -1 0.0231
 0 -3 8 0.0386

_exptl_crystal_size_max            0.078
_exptl_crystal_size_mid            0.050
_exptl_crystal_size_min            0.043
loop_
  _exptl_oxdiff_crystal_face_indexfrac_h
  _exptl_oxdiff_crystal_face_indexfrac_k
  _exptl_oxdiff_crystal_face_indexfrac_l
  _exptl_oxdiff_crystal_face_x
  _exptl_oxdiff_crystal_face_y
  _exptl_oxdiff_crystal_face_z
 -1.7567 -12.1610 0.5755 0.0250 0.9985 -0.0492
 1.7567 12.1610 -0.5755 -0.0250 -0.9985 0.0492
 8.6393 2.6925 4.0314 0.6122 -0.2934 0.7343
 0.1029 -8.8479 -5.3995 -0.7160 0.6770 0.1700
 -2.4122 -7.1130 6.0710 0.7380 0.6330 -0.2338
 -5.2223 2.3417 -6.5396 -0.8873 -0.1643 -0.4309
 -9.5376 -2.0027 2.9381 0.2767 0.2885 -0.9166
 6.9836 6.2272 -4.2495 -0.4601 -0.6049 0.6500
 10.3206 -1.6733 -0.7935 -0.0026 0.0093 1.0000
 -0.1340 -2.9955 7.5006 0.9553 0.2846 -0.0797

_exptl_transmission_factor_max     ?
_exptl_transmission_factor_min     ?
_diffrn_reflns_av_R_equivalents    0.0530
_diffrn_reflns_av_unetI/netI       0.0289
_diffrn_reflns_Laue_measured_fraction_full  1.000
_diffrn_reflns_Laue_measured_fraction_max  0.999
_diffrn_reflns_limit_h_max         20
_diffrn_reflns_limit_h_min         -16
_diffrn_reflns_limit_k_max         23
_diffrn_reflns_limit_k_min         -23
_diffrn_reflns_limit_l_max         14
_diffrn_reflns_limit_l_min         -14
_diffrn_reflns_number              44247
_diffrn_reflns_point_group_measured_fraction_full  1.000
_diffrn_reflns_point_group_measured_fraction_max  0.999
_diffrn_reflns_theta_full          67.684
_diffrn_reflns_theta_max           74.500
_diffrn_reflns_theta_min           4.378
_diffrn_ambient_environment        N~2~
_diffrn_ambient_temperature        120.5(6)
_diffrn_detector                   'Hybrid Pixel Array Detector'
_diffrn_detector_area_resol_mean   10.0000
_diffrn_detector_type              'HyPix-Arc 100'
_diffrn_measured_fraction_theta_full  1.000
_diffrn_measured_fraction_theta_max  0.999
_diffrn_measurement_details
;
List of Runs (angles in degrees, time in seconds):

  # Type    Start    End  Width  t~exp~   \w     \q     \k     \f   Frames
--------------------------------------------------------------------------
  1  \w     58.00 119.00   0.50    0.30    --   52.04 157.00 109.00  122
  2  \w     33.00 109.00   0.50    1.50    --  102.09-119.00-130.00  152
  3  \w     33.00 109.00   0.50    1.50    --  102.09-119.00-130.00  152
  4  \w     36.00 176.00   0.50    1.50    --  102.09  12.00-142.00  280
  5  \w     82.00 173.00   0.50    1.50    --  102.09 122.00  43.00  182
  6  \w   -122.00 -76.00   0.50    0.30    --  -51.79-122.00 -37.00   92
  7  \w   -119.00 -27.00   0.50    0.30    --  -51.79 -77.00-120.00  184
  8  \w   -104.00 -13.00   0.50    0.30    --  -51.79 125.00-150.00  182
  9  \w   -104.00 -13.00   0.50    0.30    --  -51.79 125.00-150.00  182
 10  \w     -3.00  25.00   0.50    0.30    --  -51.79  19.00 150.00   56
 11  \w    -54.00 -13.00   0.50    1.50    --  -87.64  57.00 -60.00   82
 12  \w    -54.00 -13.00   0.50    1.50    --  -87.64  57.00  60.00   82
 13  \w     28.00  79.00   0.50    1.50    --  102.09 -57.00  30.00  102
 14  \w     35.00 106.00   0.50    1.50    --  102.09 -99.00 -60.00  142
 15  \w     25.00  52.00   0.50    1.50    --  102.09 -38.00 150.00   54
 16  \w     28.00  79.00   0.50    1.50    --  102.09 -57.00 -60.00  102
 17  \w     25.00  52.00   0.50    1.50    --  102.09 -38.00-120.00   54
 18  \w     25.00  52.00   0.50    1.50    --  102.09 -38.00  30.00   54
 19  \w     25.00  52.00   0.50    1.50    --  102.09 -38.00-180.00   54
 20  \w     35.00 106.00   0.50    1.50    --  102.09 -99.00 -30.00  142
 21  \w     36.00 100.00   0.50    1.50    --  102.09-125.00 150.00  128
 22  \w     33.00  62.00   0.50    1.50    --  102.09-125.00 150.00   58
 23  \w     48.00  99.00   0.50    1.50    --  102.09 -99.00-120.00  102
 24  \w     34.00  60.00   0.50    1.50    --  102.09 -57.00 150.00   52
 25  \w     78.00 106.00   0.50    1.50    --  102.09  77.00-180.00   56
 26  \w    115.00 156.00   0.50    1.50    --  102.09  77.00-180.00   82
 27  \w     29.00  70.00   0.50    1.50    --  102.09 -57.00 120.00   82
 28  \w     25.00  51.00   0.50    1.50    --  102.09 -38.00 120.00   52
 29  \w     57.00 105.00   0.50    1.50    --  102.09 -99.00 -90.00   96
 30  \w     25.00  50.00   0.50    1.50    --  102.09 -38.00 -90.00   50
;
_diffrn_measurement_device         'four-circle diffractometer'
_diffrn_measurement_device_type    'XtaLAB Synergy R, HyPix-Arc 100'
_diffrn_measurement_method         '\w scans'
_diffrn_orient_matrix_type        
 'CrysAlisPro convention (1999,Acta A55,543-557)'
_diffrn_orient_matrix_UB_11        0.0100539000
_diffrn_orient_matrix_UB_12        0.0025785000
_diffrn_orient_matrix_UB_13        0.1285772000
_diffrn_orient_matrix_UB_21        -0.0116566000
_diffrn_orient_matrix_UB_22        -0.0801503000
_diffrn_orient_matrix_UB_23        0.0057270000
_diffrn_orient_matrix_UB_31        0.0942373000
_diffrn_orient_matrix_UB_32        -0.0101860000
_diffrn_orient_matrix_UB_33        -0.0130061000
_diffrn_oxdiff_digest_frames
;
011d17e8fa59c573d13dce58db4a3b9ead03210b5aa
;
_diffrn_oxdiff_digest_hkl
;
01754290fd522859baf6fcfbaebedee097a607
;
_diffrn_radiation_monochromator    mirror
_diffrn_radiation_probe            x-ray
_diffrn_radiation_type             CuK\a
_diffrn_radiation_wavelength       1.54184
_diffrn_source                     'Rotating-anode X-ray tube'
_diffrn_source_type                'PhotonJet R (Cu) X-ray Source'
_reflns_Friedel_coverage           0.000
_reflns_Friedel_fraction_full      .
_reflns_Friedel_fraction_max       .
_reflns_number_gt                  3346
_reflns_number_total               3851
_reflns_odcompleteness_completeness  99.93
_reflns_odcompleteness_iscentric   1
_reflns_odcompleteness_theta       74.33
_reflns_special_details
;
 Reflections were merged by SHELXL according to the crystal
 class for the calculation of statistics and refinement.
 
 _reflns_Friedel_fraction is defined as the number of unique
 Friedel pairs measured divided by the number that would be
 possible theoretically, ignoring centric projections and
 systematic absences.
;
_reflns_threshold_expression       'I > 2\s(I)'
_computing_cell_refinement         'CrysAlisPro 1.171.43.126a (Rigaku OD, 2024)'
_computing_data_collection        
 'CrysAlisPro system (CCD 43.126a 64-bit (release 11-06-2024))'
_computing_data_reduction          'CrysAlisPro 1.171.43.126a (Rigaku OD, 2024)'
_computing_molecular_graphics      'Olex2 (Dolomanov et al., 2009)'
_computing_publication_material    'Olex2 (Dolomanov et al., 2009)'
_computing_structure_refinement    'ShelXL (Sheldrick, 2015)'
_computing_structure_solution      'ShelXT (Sheldrick, 2015)'
_refine_diff_density_max           2.584
_refine_diff_density_min           -1.648
_refine_diff_density_rms           0.161
_refine_ls_extinction_coef         .
_refine_ls_extinction_method       none
_refine_ls_goodness_of_fit_ref     1.045
_refine_ls_hydrogen_treatment      constr
_refine_ls_matrix_type             full
_refine_ls_number_parameters       229
_refine_ls_number_reflns           3851
_refine_ls_number_restraints       0
_refine_ls_R_factor_all            0.0642
_refine_ls_R_factor_gt             0.0572
_refine_ls_restrained_S_all        1.045
_refine_ls_shift/su_max            0.001
_refine_ls_shift/su_mean           0.000
_refine_ls_structure_factor_coef   Fsqd
_refine_ls_weighting_details      
 'w=1/[\s^2^(Fo^2^)+(0.0902P)^2^+23.9518P] where P=(Fo^2^+2Fc^2^)/3'
_refine_ls_weighting_scheme        calc
_refine_ls_wR_factor_gt            0.1624
_refine_ls_wR_factor_ref           0.1687
_refine_special_details            ?
_olex2_refinement_description
;
1. Fixed Uiso
 At 1.2 times of:
  All B(H) groups, All C(H) groups, All C(H,H) groups
2.a Secondary CH2 refined with riding coordinates:
 C101(H10A,H10B)
2.b Aromatic/amide H refined with riding coordinates:
 C2(H2), C4(H4)
2.c Boron cage BH refined with riding coordinates:
 B13(H13), B14(H14), B15(H15), B16(H16), B17(H17), B18(H18), B19(H19),
 B20(H20), B21(H21), B22(H22), B33(H33), B34(H34), B37(H37), B38(H38), B39(H39),
  B42(H42)
;
_atom_sites_solution_hydrogens     geom
_atom_sites_solution_primary       dual
_atom_sites_solution_secondary     ?
loop_
  _atom_site_label
  _atom_site_type_symbol
  _atom_site_fract_x
  _atom_site_fract_y
  _atom_site_fract_z
  _atom_site_U_iso_or_equiv
  _atom_site_adp_type
  _atom_site_occupancy
  _atom_site_site_symmetry_order
  _atom_site_calc_flag
  _atom_site_refinement_flags_posn
  _atom_site_refinement_flags_adp
  _atom_site_refinement_flags_occupancy
  _atom_site_disorder_assembly
  _atom_site_disorder_group
 I23 I 0.82842(3) 0.36731(3) 0.58485(4) 0.0578(2) Uani 1 1 d . . . . .
 I43 I 0.77869(4) 0.2500 0.25322(5) 0.0400(2) Uani 1 2 d S T P . .
 C1 C 0.6227(4) 0.3136(3) 0.5758(4) 0.0251(11) Uani 1 1 d . . . . .
 C2 C 0.6055(4) 0.3131(3) 0.4614(4) 0.0243(11) Uani 1 1 d . . . . .
 H2 H 0.5989 0.3563 0.4226 0.029 Uiso 1 1 calc R . . . .
 C3 C 0.5977(5) 0.2500 0.4029(6) 0.0225(14) Uani 1 2 d S T P . .
 C4 C 0.6299(5) 0.2500 0.6332(6) 0.0253(15) Uani 1 2 d S T P . .
 H4 H 0.6398 0.2500 0.7119 0.030 Uiso 1 2 calc RS T P . .
 C11 C 0.6310(4) 0.3819(3) 0.6380(4) 0.0272(11) Uani 1 1 d . . . . .
 C12 C 0.7253(4) 0.4189(3) 0.6544(5) 0.0380(14) Uani 1 1 d . . . . .
 C31 C 0.5801(5) 0.2500 0.2794(6) 0.0225(15) Uani 1 2 d S T P . .
 C32 C 0.6599(5) 0.2500 0.1863(6) 0.0268(16) Uani 1 2 d S T P . .
 B13 B 0.6574(7) 0.4556(4) 0.5611(6) 0.046(2) Uani 1 1 d . . . . .
 H13 H 0.6664 0.4553 0.4679 0.055 Uiso 1 1 calc R . . . .
 B14 B 0.5582(6) 0.4461(4) 0.6239(7) 0.046(2) Uani 1 1 d . . . . .
 H14 H 0.5005 0.4406 0.5723 0.056 Uiso 1 1 calc R . . . .
 B15 B 0.5723(5) 0.3993(4) 0.7528(6) 0.0374(16) Uani 1 1 d . . . . .
 H15 H 0.5241 0.3625 0.7863 0.045 Uiso 1 1 calc R . . . .
 B16 B 0.6781(5) 0.3815(3) 0.7691(5) 0.0304(14) Uani 1 1 d . . . . .
 H16 H 0.7007 0.3329 0.8120 0.036 Uiso 1 1 calc R . . . .
 B17 B 0.7183(7) 0.5086(4) 0.6503(6) 0.055(3) Uani 1 1 d . . . . .
 H17 H 0.7672 0.5443 0.6158 0.066 Uiso 1 1 calc R . . . .
 B18 B 0.6132(8) 0.5265(4) 0.6346(7) 0.062(3) Uani 1 1 d . . . . .
 H18 H 0.5916 0.5749 0.5898 0.074 Uiso 1 1 calc R . . . .
 B19 B 0.5597(7) 0.4927(4) 0.7530(7) 0.055(2) Uani 1 1 d . . . . .
 H19 H 0.5026 0.5185 0.7871 0.065 Uiso 1 1 calc R . . . .
 B20 B 0.6339(6) 0.4523(4) 0.8423(6) 0.0385(17) Uani 1 1 d . . . . .
 H20 H 0.6261 0.4512 0.9358 0.046 Uiso 1 1 calc R . . . .
 B21 B 0.7320(6) 0.4622(4) 0.7791(6) 0.0428(19) Uani 1 1 d . . . . .
 H21 H 0.7903 0.4672 0.8296 0.051 Uiso 1 1 calc R . . . .
 B22 B 0.6590(7) 0.5305(4) 0.7693(6) 0.052(2) Uani 1 1 d . . . . .
 H22 H 0.6680 0.5814 0.8146 0.062 Uiso 1 1 calc R . . . .
 B33 B 0.6038(4) 0.1743(3) 0.2034(5) 0.0259(12) Uani 1 1 d . . . . .
 H33 H 0.6286 0.1251 0.2424 0.031 Uiso 1 1 calc R . . . .
 B34 B 0.5005(4) 0.2031(3) 0.2242(5) 0.0270(12) Uani 1 1 d . . . . .
 H34 H 0.4557 0.1721 0.2761 0.032 Uiso 1 1 calc R . . . .
 B37 B 0.6366(4) 0.2027(4) 0.0693(5) 0.0290(13) Uani 1 1 d . . . . .
 H37 H 0.6823 0.1715 0.0191 0.035 Uiso 1 1 calc R . . . .
 B38 B 0.5337(5) 0.1745(4) 0.0896(5) 0.0314(14) Uani 1 1 d . . . . .
 H38 H 0.5103 0.1245 0.0516 0.038 Uiso 1 1 calc R . . . .
 B39 B 0.4701(6) 0.2500 0.1023(8) 0.0311(19) Uani 1 2 d S T P . .
 H39 H 0.4042 0.2500 0.0728 0.037 Uiso 1 2 calc RS T P . .
 B42 B 0.5537(7) 0.2500 0.0057(7) 0.033(2) Uani 1 2 d S T P . .
 H42 H 0.5439 0.2500 -0.0874 0.039 Uiso 1 2 calc RS T P . .
 Cl11 Cl 0.3781(2) 0.32484(19) 0.5657(3) 0.1030(10) Uani 1 1 d . . . . .
 C101 C 0.3865(14) 0.2500 0.6492(17) 0.104(6) Uani 1 2 d S T P . .
 H10A H 0.4406 0.2500 0.6885 0.125 Uiso 1 2 calc RS T P . .
 H10B H 0.3420 0.2500 0.7066 0.125 Uiso 1 2 calc RS T P . .

loop_
  _atom_site_aniso_label
  _atom_site_aniso_U_11
  _atom_site_aniso_U_22
  _atom_site_aniso_U_33
  _atom_site_aniso_U_23
  _atom_site_aniso_U_13
  _atom_site_aniso_U_12
 I23 0.0547(3) 0.0706(4) 0.0481(3) -0.0162(2) 0.0124(2) -0.0126(2)
 I43 0.0397(3) 0.0424(3) 0.0380(3) 0.000 -0.0052(2) 0.000
 C1 0.043(3) 0.015(2) 0.017(2) -0.0025(19) 0.000(2) -0.001(2)
 C2 0.045(3) 0.013(2) 0.016(2) -0.0009(18) -0.002(2) 0.000(2)
 C3 0.038(4) 0.015(3) 0.015(3) 0.000 -0.002(3) 0.000
 C4 0.040(4) 0.020(3) 0.015(3) 0.000 -0.001(3) 0.000
 C11 0.054(3) 0.014(2) 0.014(2) -0.0014(19) -0.002(2) 0.000(2)
 C12 0.059(4) 0.033(3) 0.023(3) -0.006(2) 0.002(3) -0.015(3)
 C31 0.041(4) 0.016(3) 0.010(3) 0.000 -0.003(3) 0.000
 C32 0.040(4) 0.023(4) 0.018(3) 0.000 0.003(3) 0.000
 B13 0.101(7) 0.019(3) 0.018(3) 0.003(2) -0.006(4) -0.014(4)
 B14 0.078(6) 0.021(3) 0.041(4) -0.006(3) -0.020(4) 0.018(4)
 B15 0.058(5) 0.026(3) 0.028(3) -0.009(3) 0.006(3) 0.004(3)
 B16 0.056(4) 0.020(3) 0.015(3) -0.002(2) -0.002(3) -0.002(3)
 B17 0.113(8) 0.027(4) 0.025(3) -0.005(3) 0.006(4) -0.025(4)
 B18 0.135(10) 0.015(3) 0.035(4) -0.001(3) -0.020(5) 0.002(4)
 B19 0.085(6) 0.030(4) 0.048(5) -0.013(4) -0.008(4) 0.018(4)
 B20 0.074(5) 0.020(3) 0.022(3) -0.006(2) 0.003(3) 0.000(3)
 B21 0.075(6) 0.031(4) 0.022(3) -0.009(3) -0.001(3) -0.011(4)
 B22 0.114(8) 0.017(3) 0.024(3) -0.005(3) -0.007(4) -0.002(4)
 B33 0.045(4) 0.018(3) 0.014(2) -0.004(2) -0.002(2) 0.002(2)
 B34 0.043(3) 0.022(3) 0.015(2) -0.001(2) -0.005(2) -0.002(3)
 B37 0.043(4) 0.027(3) 0.017(3) -0.004(2) 0.002(2) 0.001(3)
 B38 0.053(4) 0.025(3) 0.017(3) -0.004(2) -0.006(3) 0.001(3)
 B39 0.043(5) 0.031(5) 0.020(4) 0.000 -0.004(4) 0.000
 B42 0.056(6) 0.031(5) 0.011(4) 0.000 -0.007(4) 0.000
 Cl11 0.105(2) 0.097(2) 0.107(2) 0.0192(19) 0.0142(18) -0.0154(18)
 C101 0.111(15) 0.114(15) 0.087(12) 0.000 0.014(11) 0.000

_geom_special_details
;
 All esds (except the esd in the dihedral angle between two l.s. planes)
 are estimated using the full covariance matrix.  The cell esds are taken
 into account individually in the estimation of esds in distances, angles
 and torsion angles; correlations between esds in cell parameters are only
 used when they are defined by crystal symmetry.  An approximate (isotropic)
 treatment of cell esds is used for estimating esds involving l.s. planes.
;
loop_
  _geom_bond_atom_site_label_1
  _geom_bond_atom_site_label_2
  _geom_bond_distance
  _geom_bond_site_symmetry_2
  _geom_bond_publ_flag
 I23 C12 2.102(7) . ?
 I43 C32 2.075(9) . ?
 C1 C2 1.390(7) . ?
 C1 C4 1.396(6) . ?
 C1 C11 1.504(7) . ?
 C2 H2 0.9500 . ?
 C2 C3 1.397(6) . ?
 C3 C2 1.397(6) 7_565 ?
 C3 C31 1.498(9) . ?
 C4 C1 1.396(6) 7_565 ?
 C4 H4 0.9500 . ?
 C11 C12 1.688(9) . ?
 C11 B13 1.731(9) . ?
 C11 B14 1.704(9) . ?
 C11 B15 1.695(9) . ?
 C11 B16 1.735(8) . ?
 C12 B13 1.711(11) . ?
 C12 B16 1.718(9) . ?
 C12 B17 1.715(11) . ?
 C12 B21 1.702(9) . ?
 C31 C32 1.699(11) . ?
 C31 B33 1.746(7) 7_565 ?
 C31 B33 1.746(7) . ?
 C31 B34 1.696(9) 7_565 ?
 C31 B34 1.696(9) . ?
 C32 B33 1.715(8) 7_565 ?
 C32 B33 1.715(8) . ?
 C32 B37 1.702(9) 7_565 ?
 C32 B37 1.702(9) . ?
 B13 H13 1.1200 . ?
 B13 B14 1.775(14) . ?
 B13 B17 1.764(11) . ?
 B13 B18 1.760(12) . ?
 B14 H14 1.1200 . ?
 B14 B15 1.790(11) . ?
 B14 B18 1.776(12) . ?
 B14 B19 1.777(11) . ?
 B15 H15 1.1200 . ?
 B15 B16 1.750(11) . ?
 B15 B19 1.793(11) . ?
 B15 B20 1.774(11) . ?
 B16 H16 1.1200 . ?
 B16 B20 1.757(10) . ?
 B16 B21 1.772(10) . ?
 B17 H17 1.1200 . ?
 B17 B18 1.740(17) . ?
 B17 B21 1.783(11) . ?
 B17 B22 1.760(13) . ?
 B18 H18 1.1200 . ?
 B18 B19 1.775(15) . ?
 B18 B22 1.768(12) . ?
 B19 H19 1.1200 . ?
 B19 B20 1.778(12) . ?
 B19 B22 1.767(16) . ?
 B20 H20 1.1200 . ?
 B20 B21 1.763(12) . ?
 B20 B22 1.774(11) . ?
 B21 H21 1.1200 . ?
 B21 B22 1.760(13) . ?
 B22 H22 1.1200 . ?
 B33 H33 1.1200 . ?
 B33 B34 1.772(10) . ?
 B33 B37 1.767(9) . ?
 B33 B38 1.766(9) . ?
 B34 B34 1.787(13) 7_565 ?
 B34 H34 1.1200 . ?
 B34 B38 1.776(9) . ?
 B34 B39 1.773(10) . ?
 B37 B37 1.804(13) 7_565 ?
 B37 H37 1.1200 . ?
 B37 B38 1.761(10) . ?
 B37 B42 1.781(11) . ?
 B38 H38 1.1200 . ?
 B38 B39 1.774(9) . ?
 B38 B42 1.782(9) . ?
 B39 B34 1.773(10) 7_565 ?
 B39 B38 1.774(9) 7_565 ?
 B39 H39 1.1200 . ?
 B39 B42 1.773(14) . ?
 B42 B37 1.781(11) 7_565 ?
 B42 B38 1.782(9) 7_565 ?
 B42 H42 1.1200 . ?
 Cl11 C101 1.745(12) . ?
 C101 Cl11 1.744(12) 7_565 ?
 C101 H10A 0.9900 . ?
 C101 H10B 0.9900 . ?

loop_
  _geom_angle_atom_site_label_1
  _geom_angle_atom_site_label_2
  _geom_angle_atom_site_label_3
  _geom_angle
  _geom_angle_site_symmetry_1
  _geom_angle_site_symmetry_3
  _geom_angle_publ_flag
 C2 C1 C4 119.4(5) . . ?
 C2 C1 C11 120.4(4) . . ?
 C4 C1 C11 120.2(5) . . ?
 C1 C2 H2 119.6 . . ?
 C1 C2 C3 120.8(5) . . ?
 C3 C2 H2 119.6 . . ?
 C2 C3 C2 119.0(6) . 7_565 ?
 C2 C3 C31 120.5(3) . . ?
 C2 C3 C31 120.5(3) 7_565 . ?
 C1 C4 C1 120.5(7) . 7_565 ?
 C1 C4 H4 119.8 . . ?
 C1 C4 H4 119.8 7_565 . ?
 C1 C11 C12 119.9(5) . . ?
 C1 C11 B13 117.7(4) . . ?
 C1 C11 B14 120.8(5) . . ?
 C1 C11 B15 121.1(5) . . ?
 C1 C11 B16 118.5(4) . . ?
 C12 C11 B13 60.1(4) . . ?
 C12 C11 B14 109.4(5) . . ?
 C12 C11 B15 109.2(4) . . ?
 C12 C11 B16 60.2(4) . . ?
 B13 C11 B16 111.8(5) . . ?
 B14 C11 B13 62.2(5) . . ?
 B14 C11 B16 113.2(4) . . ?
 B15 C11 B13 113.9(5) . . ?
 B15 C11 B14 63.5(5) . . ?
 B15 C11 B16 61.3(4) . . ?
 C11 C12 I23 118.2(4) . . ?
 C11 C12 B13 61.2(4) . . ?
 C11 C12 B16 61.3(4) . . ?
 C11 C12 B17 110.7(6) . . ?
 C11 C12 B21 111.2(5) . . ?
 B13 C12 I23 116.2(4) . . ?
 B13 C12 B16 113.7(6) . . ?
 B13 C12 B17 62.0(5) . . ?
 B16 C12 I23 118.1(4) . . ?
 B17 C12 I23 120.5(5) . . ?
 B17 C12 B16 114.0(5) . . ?
 B21 C12 I23 121.3(5) . . ?
 B21 C12 B13 114.1(6) . . ?
 B21 C12 B16 62.4(4) . . ?
 B21 C12 B17 62.9(4) . . ?
 C3 C31 C32 119.7(7) . . ?
 C3 C31 B33 117.8(3) . . ?
 C3 C31 B33 117.8(3) . 7_565 ?
 C3 C31 B34 121.6(5) . . ?
 C3 C31 B34 121.6(5) . 7_565 ?
 C32 C31 B33 59.7(3) . 7_565 ?
 C32 C31 B33 59.7(3) . . ?
 B33 C31 B33 111.5(6) . 7_565 ?
 B34 C31 C32 108.7(5) 7_565 . ?
 B34 C31 C32 108.7(5) . . ?
 B34 C31 B33 113.6(5) 7_565 . ?
 B34 C31 B33 113.6(5) . 7_565 ?
 B34 C31 B33 62.0(4) . . ?
 B34 C31 B33 62.0(4) 7_565 7_565 ?
 B34 C31 B34 63.6(5) . 7_565 ?
 C31 C32 I43 116.7(5) . . ?
 C31 C32 B33 61.5(3) . . ?
 C31 C32 B33 61.5(3) . 7_565 ?
 C31 C32 B37 111.5(5) . . ?
 C31 C32 B37 111.5(5) . 7_565 ?
 B33 C32 I43 116.2(3) . . ?
 B33 C32 I43 116.2(3) 7_565 . ?
 B33 C32 B33 114.6(6) . 7_565 ?
 B37 C32 I43 121.2(4) . . ?
 B37 C32 I43 121.2(4) 7_565 . ?
 B37 C32 B33 62.3(3) 7_565 7_565 ?
 B37 C32 B33 115.3(5) 7_565 . ?
 B37 C32 B33 62.3(3) . . ?
 B37 C32 B33 115.3(5) . 7_565 ?
 B37 C32 B37 64.0(5) 7_565 . ?
 C11 B13 H13 123.5 . . ?
 C11 B13 B14 58.1(4) . . ?
 C11 B13 B17 106.4(5) . . ?
 C11 B13 B18 105.1(6) . . ?
 C12 B13 C11 58.7(4) . . ?
 C12 B13 H13 123.9 . . ?
 C12 B13 B14 105.2(5) . . ?
 C12 B13 B17 59.1(5) . . ?
 C12 B13 B18 104.6(5) . . ?
 B14 B13 H13 122.3 . . ?
 B17 B13 H13 121.8 . . ?
 B17 B13 B14 107.9(6) . . ?
 B18 B13 H13 123.3 . . ?
 B18 B13 B14 60.3(5) . . ?
 B18 B13 B17 59.2(6) . . ?
 C11 B14 B13 59.6(4) . . ?
 C11 B14 H14 124.0 . . ?
 C11 B14 B15 58.0(4) . . ?
 C11 B14 B18 105.6(7) . . ?
 C11 B14 B19 105.4(5) . . ?
 B13 B14 H14 121.8 . . ?
 B13 B14 B15 107.3(6) . . ?
 B13 B14 B18 59.4(6) . . ?
 B13 B14 B19 107.5(7) . . ?
 B15 B14 H14 122.0 . . ?
 B18 B14 H14 122.3 . . ?
 B18 B14 B15 107.8(6) . . ?
 B18 B14 B19 59.9(5) . . ?
 B19 B14 H14 122.2 . . ?
 B19 B14 B15 60.4(4) . . ?
 C11 B15 B14 58.5(4) . . ?
 C11 B15 H15 123.5 . . ?
 C11 B15 B16 60.5(4) . . ?
 C11 B15 B19 105.0(6) . . ?
 C11 B15 B20 106.4(6) . . ?
 B14 B15 H15 122.0 . . ?
 B14 B15 B19 59.4(4) . . ?
 B16 B15 B14 108.4(6) . . ?
 B16 B15 H15 121.1 . . ?
 B16 B15 B19 107.6(6) . . ?
 B16 B15 B20 59.8(4) . . ?
 B19 B15 H15 122.9 . . ?
 B20 B15 B14 107.6(5) . . ?
 B20 B15 H15 122.1 . . ?
 B20 B15 B19 59.8(5) . . ?
 C11 B16 B15 58.2(4) . . ?
 C11 B16 H16 123.8 . . ?
 C11 B16 B20 105.4(5) . . ?
 C11 B16 B21 105.8(5) . . ?
 C12 B16 C11 58.5(4) . . ?
 C12 B16 B15 105.3(5) . . ?
 C12 B16 H16 124.2 . . ?
 C12 B16 B20 104.8(5) . . ?
 C12 B16 B21 58.4(4) . . ?
 B15 B16 H16 121.8 . . ?
 B15 B16 B20 60.7(4) . . ?
 B15 B16 B21 108.6(5) . . ?
 B20 B16 H16 122.7 . . ?
 B20 B16 B21 59.9(4) . . ?
 B21 B16 H16 121.9 . . ?
 C12 B17 B13 58.9(4) . . ?
 C12 B17 H17 124.8 . . ?
 C12 B17 B18 105.3(6) . . ?
 C12 B17 B21 58.2(4) . . ?
 C12 B17 B22 104.5(5) . . ?
 B13 B17 H17 121.3 . . ?
 B13 B17 B21 107.7(5) . . ?
 B18 B17 B13 60.3(5) . . ?
 B18 B17 H17 121.8 . . ?
 B18 B17 B21 108.1(7) . . ?
 B18 B17 B22 60.7(6) . . ?
 B21 B17 H17 122.0 . . ?
 B22 B17 B13 108.5(7) . . ?
 B22 B17 H17 122.2 . . ?
 B22 B17 B21 59.6(5) . . ?
 B13 B18 B14 60.2(5) . . ?
 B13 B18 H18 121.4 . . ?
 B13 B18 B19 108.2(5) . . ?
 B13 B18 B22 108.4(7) . . ?
 B14 B18 H18 121.4 . . ?
 B17 B18 B13 60.5(5) . . ?
 B17 B18 B14 108.9(6) . . ?
 B17 B18 H18 121.1 . . ?
 B17 B18 B19 108.5(6) . . ?
 B17 B18 B22 60.2(6) . . ?
 B19 B18 B14 60.0(5) . . ?
 B19 B18 H18 121.7 . . ?
 B22 B18 B14 108.1(6) . . ?
 B22 B18 H18 121.7 . . ?
 B22 B18 B19 59.9(6) . . ?
 B14 B19 B15 60.2(4) . . ?
 B14 B19 H19 121.5 . . ?
 B14 B19 B20 108.0(6) . . ?
 B15 B19 H19 122.0 . . ?
 B18 B19 B14 60.0(5) . . ?
 B18 B19 B15 107.7(6) . . ?
 B18 B19 H19 121.9 . . ?
 B18 B19 B20 107.8(8) . . ?
 B20 B19 B15 59.6(4) . . ?
 B20 B19 H19 121.9 . . ?
 B22 B19 B14 108.1(7) . . ?
 B22 B19 B15 107.6(7) . . ?
 B22 B19 B18 59.9(6) . . ?
 B22 B19 H19 121.8 . . ?
 B22 B19 B20 60.1(5) . . ?
 B15 B20 B19 60.7(5) . . ?
 B15 B20 H20 121.6 . . ?
 B15 B20 B22 108.2(5) . . ?
 B16 B20 B15 59.4(4) . . ?
 B16 B20 B19 108.0(5) . . ?
 B16 B20 H20 121.7 . . ?
 B16 B20 B21 60.4(4) . . ?
 B16 B20 B22 108.0(5) . . ?
 B19 B20 H20 121.7 . . ?
 B21 B20 B15 107.9(5) . . ?
 B21 B20 B19 107.6(6) . . ?
 B21 B20 H20 121.8 . . ?
 B21 B20 B22 59.7(5) . . ?
 B22 B20 B19 59.7(6) . . ?
 B22 B20 H20 121.8 . . ?
 C12 B21 B16 59.2(4) . . ?
 C12 B21 B17 58.9(4) . . ?
 C12 B21 B20 105.2(6) . . ?
 C12 B21 H21 124.3 . . ?
 C12 B21 B22 105.0(6) . . ?
 B16 B21 B17 108.1(5) . . ?
 B16 B21 H21 121.5 . . ?
 B17 B21 H21 121.6 . . ?
 B20 B21 B16 59.6(4) . . ?
 B20 B21 B17 108.0(7) . . ?
 B20 B21 H21 122.2 . . ?
 B22 B21 B16 108.0(6) . . ?
 B22 B21 B17 59.5(5) . . ?
 B22 B21 B20 60.5(5) . . ?
 B22 B21 H21 122.3 . . ?
 B17 B22 B18 59.1(6) . . ?
 B17 B22 B19 107.9(6) . . ?
 B17 B22 B20 108.6(5) . . ?
 B17 B22 B21 60.9(5) . . ?
 B17 B22 H22 121.6 . . ?
 B18 B22 B20 108.3(6) . . ?
 B18 B22 H22 122.0 . . ?
 B19 B22 B18 60.3(6) . . ?
 B19 B22 B20 60.3(5) . . ?
 B19 B22 H22 121.6 . . ?
 B20 B22 H22 121.4 . . ?
 B21 B22 B18 107.9(6) . . ?
 B21 B22 B19 108.2(5) . . ?
 B21 B22 B20 59.8(5) . . ?
 B21 B22 H22 121.5 . . ?
 C31 B33 H33 123.7 . . ?
 C31 B33 B34 57.6(4) . . ?
 C31 B33 B37 106.3(4) . . ?
 C31 B33 B38 104.8(5) . . ?
 C32 B33 C31 58.8(4) . . ?
 C32 B33 H33 124.4 . . ?
 C32 B33 B34 104.6(4) . . ?
 C32 B33 B37 58.5(4) . . ?
 C32 B33 B38 104.2(5) . . ?
 B34 B33 H33 122.5 . . ?
 B37 B33 H33 121.6 . . ?
 B37 B33 B34 108.2(4) . . ?
 B38 B33 H33 123.3 . . ?
 B38 B33 B34 60.3(4) . . ?
 B38 B33 B37 59.8(4) . . ?
 C31 B34 B33 60.4(4) . . ?
 C31 B34 B34 58.2(3) . 7_565 ?
 C31 B34 H34 123.6 . . ?
 C31 B34 B38 106.5(5) . . ?
 C31 B34 B39 105.1(5) . . ?
 B33 B34 B34 108.1(3) . 7_565 ?
 B33 B34 H34 121.3 . . ?
 B33 B34 B38 59.7(4) . . ?
 B33 B34 B39 107.6(5) . . ?
 B34 B34 H34 121.9 7_565 . ?
 B38 B34 B34 107.9(3) . 7_565 ?
 B38 B34 H34 122.0 . . ?
 B39 B34 B34 59.7(2) . 7_565 ?
 B39 B34 H34 122.7 . . ?
 B39 B34 B38 60.0(4) . . ?
 C32 B37 B33 59.2(3) . . ?
 C32 B37 B37 58.0(3) . 7_565 ?
 C32 B37 H37 124.9 . . ?
 C32 B37 B38 104.9(5) . . ?
 C32 B37 B42 104.2(5) . . ?
 B33 B37 B37 107.8(3) . 7_565 ?
 B33 B37 H37 121.1 . . ?
 B33 B37 B42 108.4(5) . . ?
 B37 B37 H37 122.0 7_565 . ?
 B38 B37 B33 60.1(4) . . ?
 B38 B37 B37 107.8(3) . 7_565 ?
 B38 B37 H37 122.1 . . ?
 B38 B37 B42 60.4(4) . . ?
 B42 B37 B37 59.6(3) . 7_565 ?
 B42 B37 H37 122.4 . . ?
 B33 B38 B34 60.0(4) . . ?
 B33 B38 H38 121.6 . . ?
 B33 B38 B39 107.8(5) . . ?
 B33 B38 B42 108.4(5) . . ?
 B34 B38 H38 121.6 . . ?
 B34 B38 B42 108.2(5) . . ?
 B37 B38 B33 60.1(4) . . ?
 B37 B38 B34 108.3(5) . . ?
 B37 B38 H38 121.5 . . ?
 B37 B38 B39 108.0(5) . . ?
 B37 B38 B42 60.4(5) . . ?
 B39 B38 B34 59.9(4) . . ?
 B39 B38 H38 122.0 . . ?
 B39 B38 B42 59.8(5) . . ?
 B42 B38 H38 121.5 . . ?
 B34 B39 B34 60.5(5) 7_565 . ?
 B34 B39 B38 60.1(4) . . ?
 B34 B39 B38 60.1(4) 7_565 7_565 ?
 B34 B39 B38 108.6(6) . 7_565 ?
 B34 B39 B38 108.6(6) 7_565 . ?
 B34 B39 H39 121.3 7_565 . ?
 B34 B39 H39 121.3 . . ?
 B38 B39 B38 108.5(7) 7_565 . ?
 B38 B39 H39 121.5 7_565 . ?
 B38 B39 H39 121.5 . . ?
 B42 B39 B34 108.7(6) . 7_565 ?
 B42 B39 B34 108.7(6) . . ?
 B42 B39 B38 60.3(4) . 7_565 ?
 B42 B39 B38 60.3(4) . . ?
 B42 B39 H39 121.2 . . ?
 B37 B42 B37 60.8(5) . 7_565 ?
 B37 B42 B38 59.2(4) . . ?
 B37 B42 B38 107.9(5) 7_565 . ?
 B37 B42 B38 107.9(5) . 7_565 ?
 B37 B42 B38 59.2(4) 7_565 7_565 ?
 B37 B42 H42 121.9 . . ?
 B37 B42 H42 121.9 7_565 . ?
 B38 B42 B38 107.8(6) 7_565 . ?
 B38 B42 H42 121.9 7_565 . ?
 B38 B42 H42 121.9 . . ?
 B39 B42 B37 107.1(5) . 7_565 ?
 B39 B42 B37 107.1(5) . . ?
 B39 B42 B38 59.9(4) . . ?
 B39 B42 B38 59.9(4) . 7_565 ?
 B39 B42 H42 122.3 . . ?
 Cl11 C101 Cl11 109.8(11) 7_565 . ?
 Cl11 C101 H10A 109.7 7_565 . ?
 Cl11 C101 H10A 109.7 . . ?
 Cl11 C101 H10B 109.7 . . ?
 Cl11 C101 H10B 109.7 7_565 . ?
 H10A C101 H10B 108.2 . . ?

_shelx_res_file
;
TITL cv_triscarbo_numabs2_a.res in Pnma
REM Old TITL CV_TrisCarbo_numabs2 in Pnma
REM SHELXT solution in Pnma
REM R1 0.154, Rweak 0.011, Alpha 0.030, Orientation as input
REM Formula found by SHELXT: C14 B31 I3
CELL 1.54184 16.1286 19.0653 11.9084 90 90 90
ZERR 4 0.0002 0.0003 0.0001 0 0 0
LATT 1
SYMM 0.5-X,-Y,0.5+Z
SYMM -X,0.5+Y,-Z
SYMM 0.5+X,0.5-Y,0.5-Z
SFAC C H B Cl I
UNIT 52 140 120 8 12

L.S. 10 0 0
PLAN  20
SIZE 0.04 0.05 0.08
TEMP -153.15
BOND $H
list 4
fmap 2 53
ACTA
SHEL 50 0.8
REM <olex2.extras>
REM <HklSrc "%.\\CV_TrisCarbo_numabs2.hkl">
REM </olex2.extras>

WGHT    0.090200   23.951797
FVAR       0.18209
I23   5    0.828420    0.367309    0.584847    11.00000    0.05474    0.07058 =
         0.04807   -0.01625    0.01243   -0.01259
I43   5    0.778687    0.250000    0.253218    10.50000    0.03968    0.04241 =
         0.03802    0.00000   -0.00521    0.00000
C1    1    0.622735    0.313578    0.575822    11.00000    0.04293    0.01529 =
         0.01713   -0.00249   -0.00029   -0.00052
C2    1    0.605506    0.313140    0.461435    11.00000    0.04463    0.01274 =
         0.01550   -0.00087   -0.00210    0.00008
AFIX  43
H2    2    0.598932    0.356316    0.422621    11.00000   -1.20000
AFIX   0
C3    1    0.597743    0.250000    0.402872    10.50000    0.03752    0.01548 =
         0.01456    0.00000   -0.00228    0.00000
C4    1    0.629915    0.250000    0.633226    10.50000    0.04010    0.02048 =
         0.01545    0.00000   -0.00126    0.00000
AFIX  43
H4    2    0.639751    0.250001    0.711881    10.50000   -1.20000
AFIX   0
C11   1    0.630994    0.381906    0.638027    11.00000    0.05359    0.01370 =
         0.01435   -0.00139   -0.00166   -0.00002
C12   1    0.725298    0.418853    0.654447    11.00000    0.05862    0.03264 =
         0.02268   -0.00601    0.00217   -0.01457
C31   1    0.580050    0.250000    0.279374    10.50000    0.04119    0.01601 =
         0.01019    0.00000   -0.00289    0.00000
C32   1    0.659874    0.250000    0.186314    10.50000    0.03963    0.02319 =
         0.01750    0.00000    0.00342    0.00000
B13   3    0.657369    0.455637    0.561133    11.00000    0.10075    0.01897 =
         0.01842    0.00305   -0.00569   -0.01401
AFIX 153
H13   2    0.666406    0.455318    0.467883    11.00000   -1.20000
AFIX   0
B14   3    0.558186    0.446075    0.623899    11.00000    0.07765    0.02078 =
         0.04103   -0.00642   -0.02030    0.01844
AFIX 153
H14   2    0.500488    0.440595    0.572305    11.00000   -1.20000
AFIX   0
B15   3    0.572277    0.399267    0.752803    11.00000    0.05845    0.02580 =
         0.02799   -0.00886    0.00646    0.00431
AFIX 153
H15   2    0.524101    0.362480    0.786262    11.00000   -1.20000
AFIX   0
B16   3    0.678072    0.381506    0.769056    11.00000    0.05631    0.02009 =
         0.01467   -0.00186   -0.00225   -0.00174
AFIX 153
H16   2    0.700652    0.332865    0.812021    11.00000   -1.20000
AFIX   0
B17   3    0.718313    0.508556    0.650322    11.00000    0.11299    0.02664 =
         0.02480   -0.00500    0.00638   -0.02529
AFIX 153
H17   2    0.767182    0.544292    0.615805    11.00000   -1.20000
AFIX   0
B18   3    0.613187    0.526520    0.634572    11.00000    0.13466    0.01513 =
         0.03494   -0.00116   -0.02023    0.00190
AFIX 153
H18   2    0.591599    0.574858    0.589831    11.00000   -1.20000
AFIX   0
B19   3    0.559657    0.492729    0.753025    11.00000    0.08536    0.02988 =
         0.04837   -0.01305   -0.00768    0.01770
AFIX 153
H19   2    0.502562    0.518530    0.787079    11.00000   -1.20000
AFIX   0
B20   3    0.633913    0.452256    0.842337    11.00000    0.07373    0.02018 =
         0.02160   -0.00581    0.00273   -0.00048
AFIX 153
H20   2    0.626079    0.451239    0.935774    11.00000   -1.20000
AFIX   0
B21   3    0.732037    0.462204    0.779076    11.00000    0.07513    0.03149 =
         0.02184   -0.00865   -0.00108   -0.01079
AFIX 153
H21   2    0.790312    0.467164    0.829604    11.00000   -1.20000
AFIX   0
B22   3    0.658990    0.530533    0.769262    11.00000    0.11439    0.01723 =
         0.02370   -0.00510   -0.00720   -0.00176
AFIX 153
H22   2    0.667983    0.581419    0.814650    11.00000   -1.20000
AFIX   0
B33   3    0.603819    0.174320    0.203413    11.00000    0.04535    0.01781 =
         0.01444   -0.00402   -0.00222    0.00155
AFIX 153
H33   2    0.628591    0.125144    0.242420    11.00000   -1.20000
AFIX   0
B34   3    0.500517    0.203141    0.224191    11.00000    0.04349    0.02225 =
         0.01522   -0.00123   -0.00516   -0.00201
AFIX 153
H34   2    0.455744    0.172056    0.276073    11.00000   -1.20000
AFIX   0
B37   3    0.636585    0.202688    0.069315    11.00000    0.04330    0.02679 =
         0.01697   -0.00380    0.00160    0.00101
AFIX 153
H37   2    0.682339    0.171540    0.019127    11.00000   -1.20000
AFIX   0
B38   3    0.533704    0.174489    0.089557    11.00000    0.05261    0.02463 =
         0.01705   -0.00379   -0.00597    0.00115
AFIX 153
H38   2    0.510277    0.124532    0.051586    11.00000   -1.20000
AFIX   0
B39   3    0.470125    0.250000    0.102346    10.50000    0.04270    0.03091 =
         0.01966    0.00000   -0.00409    0.00000
AFIX 153
H39   2    0.404189    0.250000    0.072842    10.50000   -1.20000
AFIX   0
B42   3    0.553740    0.250000    0.005705    10.50000    0.05553    0.03085 =
         0.01115    0.00000   -0.00711    0.00000
AFIX 153
H42   2    0.543855    0.250000   -0.087389    10.50000   -1.20000
AFIX   0

CL11  4    0.378099    0.324841    0.565704    11.00000    0.10534    0.09681 =
         0.10696    0.01918    0.01421   -0.01538
C101  1    0.386452    0.250000    0.649222    10.50000    0.11052    0.11421 =
         0.08676    0.00000    0.01427    0.00000
AFIX  23
H10A  2    0.440556    0.249999    0.688489    10.50000   -1.20000
H10B  2    0.342013    0.250000    0.706570    10.50000   -1.20000
AFIX   0
HKLF 4

REM  cv_triscarbo_numabs2_a.res in Pnma
REM R1 =  0.0572 for    3346 Fo > 4sig(Fo)  and  0.0642 for all    3851 data
REM    229 parameters refined using      0 restraints

END

WGHT      0.0902     23.9518

REM Highest difference peak  2.584,  deepest hole -1.648,  1-sigma level  0.161
Q1    1   0.7882  0.3940  0.5492  11.00000  0.05    2.58
Q2    1   0.8343  0.3267  0.6338  11.00000  0.05    1.78
Q3    1   0.7262  0.2500  0.2508  10.50000  0.05    1.25
Q4    1   0.7777  0.2026  0.2500  11.00000  0.05    0.75
Q5    1   0.8685  0.3759  0.6619  11.00000  0.05    0.73
Q6    1   0.8617  0.3810  0.5763  11.00000  0.05    0.72
Q7    1   0.4037  0.3168  0.6655  11.00000  0.05    0.67
Q8    1   0.3791  0.2500  0.5481  10.50000  0.05    0.62
Q9    1   0.6202  0.2835  0.5961  11.00000  0.05    0.55
Q10   1   0.5455  0.3804  0.7608  11.00000  0.05    0.54
Q11   1   0.6014  0.2883  0.4316  11.00000  0.05    0.49
Q12   1   0.7613  0.4050  0.6426  11.00000  0.05    0.46
Q13   1   0.6976  0.3819  0.7667  11.00000  0.05    0.46
Q14   1   0.6280  0.3323  0.6049  11.00000  0.05    0.44
Q15   1   0.6235  0.3158  0.5274  11.00000  0.05    0.43
Q16   1   0.6078  0.4611  0.5732  11.00000  0.05    0.43
Q17   1   0.4979  0.2500  0.2417  10.50000  0.05    0.40
Q18   1   0.5622  0.1808  0.2190  11.00000  0.05    0.40
Q19   1   0.6979  0.4199  0.6215  11.00000  0.05    0.39
Q20   1   0.7150  0.3268  0.7641  11.00000  0.05    0.39
;
_shelx_res_checksum                4029
_shelx_hkl_file
;
   0   0   1    1.35    1.72
   0   0  -2  795.36   44.10
   0   0   2  825.98   44.84
   0   0  -2  774.43   44.09
   0   0   3   21.34    5.25
   0   0  -3   17.32    2.01
   0   0  -3   16.48    2.04
   0   0   4   32.78    5.78
   0   0   5    1.71    5.67
   0   0   6 8300.33  463.62
   0   0   7    1.59    2.48
   0   0   7    1.36    6.70
   0   0   8    9.93    3.14
   0   0   8   16.53    7.34
   0   0  -8   18.17    3.28
   0   0  -8   15.69    3.71
   0   0   9    2.27    3.88
   0   0  -9    3.21    3.85
   0   0   9   -0.97    8.17
   0   0   9    3.87    3.30
   0   0  10  130.66    9.38
   0   0  10  116.79    8.93
   0   0 -10  142.24    9.69
   0   0  11   -1.89    3.79
   0   0 -11   -1.09    4.45
   0   0  11   -0.23    3.55
   0   0  12  723.41   46.70
   0   0  13    0.19    3.14
   0   0  13    0.84    2.92
   0   0 -13    3.41    3.19
   0   0  14   41.42    3.64
   0   0 -14   40.67    3.73
   0   0 -15    0.22    1.23
   0   0  15   -0.33    1.18
   0   0 -15   -0.76    1.26
   0  -1   0    6.22    1.46
   0  -1   1   23.36    2.68
   0   1   1   14.16    1.95
   0  -1   2    0.52    1.30
   0   1   2    1.61    3.38
   0  -1   2   -1.02    4.15
   0   1   3 8450.72  463.21
   0  -1   3 8178.13  463.42
   0   1  -4    2.71    2.76
   0   1  -4   -2.46    2.67
   0  -1   4   -0.68    5.82
   0   1   4    6.02    5.21
   0  -1   5  385.94   23.27
   0   1   5  430.40   23.26
   0   1  -5  350.02   20.51
   0   1  -5  359.02   20.52
   0  -1   6    4.04    6.96
   0   1   6    6.67    6.06
   0   1  -7   16.11    3.22
   0  -1   7   11.22    2.88
   0   1   7   11.29    2.72
   0   1   7    9.02    6.16
   0  -1   8   -1.80    3.79
   0   1   8   -3.14    6.88
   0  -1   8    7.81    7.72
   0  -1   8   -0.49    2.92
   0   1   8    0.97    2.91
   0   1  -8    0.19    3.15
   0  -1  -8   -0.34    2.83
   0   1  -9  816.59   47.62
   0  -1   9  838.97   47.47
   0   1   9  857.52   47.49
   0   1   9  834.88   47.81
   0  -1   9  778.38   47.77
   0  -1   9  850.26   52.30
   0  -1  -9  863.52   47.75
   0   1  10   -0.44    3.58
   0  -1  10    0.22    3.32
   0   1 -10    0.26    3.94
   0  -1 -10   -1.59    4.46
   0   1  10    2.92    4.10
   0  -1  10   -1.93    4.09
   0  -1  11   17.12    4.05
   0   1  11   14.25    3.96
   0  -1 -11   10.80    4.51
   0   1 -11   17.56    4.59
   0   1  11   14.78    4.08
   0  -1  11   10.21    4.40
   0   1  12   -0.47    3.47
   0  -1  12    4.40    6.83
   0   1  12   -7.75    8.18
   0  -1 -12    4.04    3.92
   0   1 -13   30.28    3.90
   0   1  13   24.97    3.81
   0  -1  13   30.92    3.79
   0   1  13   27.28    3.70
   0  -1 -14   -1.62    2.44
   0   1 -14    0.76    2.28
   0   1  14    1.96    2.27
   0  -1  14    0.81    2.23
   0   1  15  120.10    6.63
   0  -1  15  103.77    6.60
   0  -2   0 3151.58  175.68
   0  -2   0 3175.76  176.04
   0  -2   1    2.06    2.92
   0  -2   2   22.80    5.21
   0   2   2   24.95    3.81
   0  -2   3    5.33    5.35
   0   2   3    0.20    4.05
   0  -2   3    1.43    1.95
   0  -2  -3    0.83    2.25
   0  -2   4  867.03   44.89
   0   2   4  773.35   44.05
   0  -2  -4  746.95   42.57
   0   2  -5   -0.39    3.36
   0   2   5    2.62    5.25
   0  -2   5    3.84    6.86
   0   2  -5   -1.15    3.47
   0  -2   6 1361.74   76.39
   0  -2   6 1333.21   79.29
   0   2   6 1401.22   78.66
   0   2   7   -2.43    5.97
   0  -2   7   -3.49    3.60
   0  -2   7    1.98    2.52
   0   2   7    1.47    2.51
   0   2  -7   -1.44    3.06
   0  -2   7    3.32    2.58
   0  -2   8   50.49    4.59
   0   2   8   50.06    4.72
   0   2  -8   58.10    5.17
   0  -2  -8   52.81    4.83
   0  -2   8   50.22    9.33
   0  -2   8   49.65    5.40
   0  -2   9   -2.92    3.18
   0   2   9    0.19    3.21
   0   2  -9    2.28    3.84
   0  -2  -9    1.70    3.81
   0  -2   9    6.37    9.00
   0  -2   9   -1.03    4.05
   0  -2  10    8.01    3.74
   0   2  10    4.14    3.67
   0  -2  10    5.33    4.29
   0   2  10    2.86    3.93
   0  -2 -10   10.56    4.22
   0   2 -10   12.91    4.15
   0  -2  10   -7.00    9.30
   0  -2 -11    1.12    4.34
   0  -2  11    1.11    3.66
   0   2  11   -0.67    3.63
   0  -2  11   -3.92    4.43
   0   2  11   -1.80    3.82
   0  -2  12  117.44   13.02
   0   2  12  132.20   13.16
   0   2  12  108.01    8.04
   0   2 -12  113.97    8.04
   0  -2 -12   99.36    8.32
   0   2 -13   -2.84    3.14
   0   2  13   -0.34    2.71
   0  -2  13   -2.50    2.99
   0   2  13    3.64    2.95
   0   2 -14   36.33    3.35
   0  -2 -14   38.56    3.60
   0  -2  14   34.15    3.64
   0  -2  14   43.34    3.56
   0   2  14   40.91    3.49
   0  -3   0    5.22    2.58
   0  -3   0    1.83    4.01
   0  -3   1 9999.00  555.69
   0  -3   2    0.90    5.31
   0  -3   3    6.81    5.85
   0  -3   4    2.45    6.42
   0  -3   4    1.63    2.14
   0  -3  -4    0.14    2.64
   0  -3  -5 1740.71   98.93
   0  -3   5 2200.80  102.30
   0  -3   6    9.75    7.55
   0  -3   7 1103.81   60.56
   0   3  -7 1076.70   60.30
   0   3   7  993.80   60.03
   0  -3   7 1098.51   60.13
   0  -3   7 1089.07   60.16
   0   3  -8    0.20    3.40
   0  -3  -8   -0.56    2.95
   0  -3   8   -0.23    3.96
   0  -3   8   -1.69    2.94
   0  -3   8  -12.52    8.23
   0   3   8   -0.33    2.80
   0   3  -9    2.52    3.61
   0  -3  -9    0.42    3.36
   0  -3   9   -1.84    4.32
   0  -3   9    0.79    3.26
   0  -3   9    1.11    8.26
   0   3   9    1.36    3.31
   0  -3 -10    0.28    4.42
   0   3  10    0.26    3.99
   0  -3  10   -3.70    4.37
   0  -3  10    2.37    3.60
   0   3  10   -2.16    3.70
   0  -3  10    1.21    9.50
   0   3  11  371.85   22.86
   0  -3  11  375.91   23.10
   0  -3  11  388.34   22.67
   0   3  11  383.41   22.75
   0  -3 -11  392.49   23.26
   0  -3  11  381.99   27.96
   0   3 -12    1.61    3.32
   0   3  12   -0.22    3.26
   0  -3  12    0.76    3.91
   0  -3 -12    3.55    4.15
   0   3 -13  125.49    7.83
   0   3  13  123.56    7.82
   0  -3  13  135.73    7.87
   0  -3 -14   -0.23    2.33
   0   3 -14   -0.27    1.91
   0   3  14    0.43    2.12
   0  -3  14   -3.15    2.31
   0  -3  14    2.05    2.35
   0  -4   0   39.55    4.21
   0  -4   0   24.00    5.75
   0  -4   1    8.00    4.29
   0  -4   2 4375.02  244.27
   0  -4   3    9.30    6.05
   0  -4   4 2564.89  145.93
   0  -4  -4 2494.21  144.36
   0  -4   4 2663.70  144.23
   0  -4  -5   -0.17    2.58
   0  -4   5    2.51    2.13
   0  -4   5    3.90    7.64
   0  -4   6  364.27   25.08
   0  -4   6  364.85   21.02
   0   4   6  362.37   21.00
   0  -4   6  367.06   21.40
   0  -4   7    5.12    8.45
   0   4  -7    1.37    3.11
   0  -4   7    6.69    3.66
   0  -4   7    2.57    2.97
   0   4   7    5.34    2.74
   0  -4   7    0.29    2.68
   0  -4   8 1146.97   63.82
   0   4   8 1093.49   63.74
   0  -4   8 1132.64   63.82
   0  -4   8 1139.78   68.83
   0  -4   8 1160.19   64.27
   0  -4   9   -4.28    4.40
   0   4   9   -0.98    3.46
   0  -4   9    4.65   10.41
   0  -4  -9   -0.22    3.36
   0  -4   9   -0.40    3.43
   0  -4  10  462.89   28.55
   0   4  10  429.73   28.16
   0  -4 -10  470.89   28.55
   0  -4  10  501.68   34.61
   0   4  10  530.90   28.23
   0  -4  10  507.73   28.18
   0   4 -11    6.33    3.48
   0   4  11   -2.24    7.11
   0  -4  11   -6.68    8.24
   0   4  11   -1.09    3.52
   0  -4  11    0.22    3.38
   0   4  11    4.07    3.46
   0  -4  11    4.87    4.25
   0  -4 -11    5.89    4.47
   0  -4  12   28.75    4.80
   0   4  12   31.83    4.01
   0   4  12   36.76    4.32
   0  -4  12   38.27    4.31
   0   4 -12   39.45    4.34
   0  -4 -12   24.09    4.84
   0   4  13    0.63    2.82
   0  -4  13    2.05    2.84
   0   4 -13    3.84    2.82
   0  -4 -13    1.07    3.26
   0  -4  14   74.40    5.73
   0  -4  14   85.96    5.60
   0   4  14   89.13    5.63
   0  -5   0    0.31    6.11
   0  -5   0    3.77    3.58
   0  -5   1 3371.53  189.62
   0  -5  -1 3444.17  189.96
   0  -5   1 3469.42  190.60
   0  -5  -1 3476.17  191.45
   0  -5   2    5.92    5.73
   0  -5   3  229.21   15.88
   0  -5   4    4.80    3.51
   0  -5  -4    7.66    3.99
   0  -5   4   -3.92    7.43
   0  -5  -5 1900.04  112.66
   0  -5   5 1999.40  115.00
   0  -5   5 2100.80  112.50
   0  -5   6    1.65    2.37
   0   5   6    1.56    2.31
   0  -5   6    2.65    3.19
   0   5   7 1695.30   95.00
   0  -5   7 1631.93   95.02
   0   5   7 1739.86   94.85
   0  -5   7 1722.10   95.41
   0  -5   7 1632.60   99.26
   0  -5   8   -2.14    7.91
   0  -5   8   -0.53    2.91
   0  -5   8    1.14    3.26
   0  -5   8   -1.69    3.89
   0   5   8    2.41    2.93
   0  -5   9   66.73   12.11
   0   5   9   70.83    5.61
   0  -5   9   76.93    5.85
   0  -5   9   64.01    6.39
   0  -5  -9   55.98    5.86
   0   5  -9   66.24    5.62
   0   5  10   -2.42    3.68
   0  -5  10   -0.87    4.24
   0   5  10    1.71    3.50
   0   5 -10    1.23    3.28
   0  -5  10    0.22    3.47
   0  -5  10   -2.59    9.32
   0  -5  11  262.56   15.59
   0   5  11  248.75   15.48
   0  -5  11  271.51   20.77
   0   5  11  241.69   20.23
   0  -5  11  261.97   16.18
   0   5  11  235.20   15.47
   0  -5 -11  233.23   15.96
   0  -5  11  229.09   21.73
   0   5 -11  271.94   15.53
   0  -5 -12    1.68    3.88
   0   5  12    5.40    3.29
   0  -5  12   -2.51    2.93
   0   5 -12   -0.18    2.99
   0   5 -13  230.23   14.27
   0   5  13  259.19   14.47
   0  -5  13  259.14   14.47
   0  -5 -13  215.11   14.48
   0  -5  14   -0.56    2.28
   0  -5 -14    1.79    1.57
   0   5 -14    2.47    1.82
   0  -5  14   -0.19    2.00
   0   5  14    2.14    1.96
   0  -5 -14   -0.88    1.54
   0   5 -14   -1.94    1.80
   0  -6   0   17.79    7.03
   0  -6   0   14.21    3.92
   0   6   1    1.96    1.09
   0  -6  -1    1.28    6.37
   0  -6   1   -2.88    5.00
   0  -6  -1    0.74    3.00
   0  -6   2 1696.42   96.15
   0  -6   3    5.59    5.92
   0  -6  -4  735.73   43.83
   0  -6   4  767.00   45.40
   0  -6   4  764.21   43.62
   0  -6   5    7.24    7.55
   0  -6   5    8.13    3.53
   0  -6  -5    3.23    3.63
   0   6   6    0.88    2.49
   0  -6   6    2.81    2.49
   0   6  -6    6.29    2.30
   0  -6   6    1.84    3.32
   0   6   7    0.15    2.77
   0  -6   7    0.16    2.70
   0   6   7    2.03    1.92
   0  -6   7   -1.93    8.75
   0  -6   7    0.86    3.68
   0   6  -7    1.73    2.66
   0  -6   8  630.44   36.93
   0  -6   8  650.39   36.46
   0   6   8  614.21   36.38
   0  -6   8  681.05   42.56
   0  -6   8  650.46   36.59
   0   6  -8  629.16   36.34
   0   6  -9    0.57    3.11
   0  -6   9    3.78   10.05
   0   6   9    0.20    3.16
   0  -6   9   -2.47    4.31
   0  -6   9    0.20    3.38
   0  -6  10  243.71   20.81
   0   6 -10  273.81   16.53
   0  -6  10  260.11   23.12
   0  -6  10  280.41   17.30
   0   6  10  280.88   16.71
   0  -6  10  265.38   16.69
   0  -6  11    6.18    6.50
   0   6  11   10.26    7.07
   0  -6  11   -7.69    9.83
   0  -6  11   -2.53    4.24
   0   6  11    5.02    3.26
   0  -6  11    1.90    3.46
   0   6 -12   24.56    3.67
   0  -6  12   28.03    3.84
   0   6  12   26.25    3.95
   0  -6 -12   32.72    4.65
   0  -6  13   -1.76    3.28
   0   6  13    0.86    2.68
   0  -6  13   -2.69    2.68
   0  -6 -13    0.47    2.90
   0   6 -14   29.75    2.90
   0  -6  14   46.60    3.56
   0  -6  14   54.21    3.34
   0   6 -14   29.33    2.88
   0   6  14   51.69    3.33
   0  -7   0    2.72    6.23
   0  -7   0    3.03    3.88
   0  -7   1   70.46    7.11
   0  -7  -1   71.33    5.82
   0  -7  -1   73.75    9.50
   0  -7  -2   -0.13    2.50
   0  -7   2   -0.77    5.82
   0  -7   2    2.24    2.26
   0  -7   3 1001.22   58.64
   0  -7   4    3.55    4.32
   0  -7  -4    4.75    5.20
   0  -7   4   -4.17    7.62
   0  -7   5  267.36   16.11
   0  -7   5  273.92   15.76
   0  -7  -5  239.98   17.18
   0  -7   5  280.69   17.10
   0   7  -6   -0.13    2.37
   0  -7   6    5.59    3.33
   0  -7   6    1.44    2.59
   0   7   6    3.36    2.59
   0   7  -7   99.92    6.69
   0  -7   7  105.83    7.61
   0   7   7   98.87    6.85
   0  -7   7   84.67    6.86
   0  -7   8    2.37    9.35
   0   7  -8   -0.17    2.94
   0  -7   8   -1.02    3.99
   0  -7   8   -1.89    3.17
   0   7   8    0.89    2.87
   0  -7   9  137.51   10.35
   0   7  -9  145.09    9.59
   0  -7   9  131.47    9.70
   0   7   9  164.52    9.74
   0  -7   9  148.54   16.97
   0  -7  10    0.86    3.40
   0  -7  10   -5.40   10.14
   0  -7  10   -0.58    4.34
   0  -7  10   -4.03    6.63
   0   7  10   -1.99    6.67
   0   7 -10   -0.20    3.30
   0   7  10   -2.32    3.56
   0  -7 -10    1.19    3.69
   0  -7  11   29.35   10.16
   0  -7  11   54.82    8.61
   0   7  11   38.46    8.05
   0  -7  12    2.10    2.91
   0   7  12    3.55    3.15
   0  -7 -12   -1.29    3.61
   0   7 -12    3.23    2.70
   0  -7 -13   45.04    4.24
   0   7  13   52.49    4.21
   0  -7  13   41.64    4.07
   0  -7  13   52.59    4.77
   0  -7  14    2.04    1.97
   0   7 -14   -0.41    1.59
   0   7  14   -0.95    1.74
   0  -7  14   -0.15    1.63
   0  -8   0 3565.74  200.77
   0  -8   0 3644.07  202.40
   0  -8  -1   -0.57    7.61
   0  -8   1    1.39    5.16
   0  -8  -1    4.03    3.67
   0  -8   2  710.69   42.36
   0  -8  -2  723.88   40.45
   0   8   2  696.96   40.15
   0  -8  -2  804.62   44.31
   0  -8   3    1.60    6.45
   0  -8   3    4.51    2.76
   0  -8  -4   46.81    6.77
   0  -8   4   39.63    5.98
   0  -8   4   51.89    9.18
   0   8  -4   39.89    3.14
   0  -8   5    0.17    3.19
   0  -8  -5   -1.87    4.05
   0  -8   5    7.05    4.26
   0  -8   5   -1.86    2.56
   0  -8   6 1938.45  106.90
   0   8   6 1876.60  102.15
   0   8  -6 1762.03  102.07
   0  -8   6 1784.40  102.18
   0  -8   6 1891.46  102.55
   0  -8   7   -2.18    8.88
   0   8   7   -3.27    2.94
   0  -8   7    1.92    3.09
   0  -8   7    1.15    3.78
   0   8  -7    2.07    2.69
   0  -8   8  368.15   27.11
   0   8  -8  338.61   20.15
   0  -8   8  338.18   20.28
   0   8   8  327.23   20.18
   0  -8   8  366.95   20.84
   0  -8   9    2.10    3.54
   0  -8   9   17.42   11.36
   0   8   9    2.43    3.41
   0   8  -9    2.35    3.10
   0   8   9    5.39    5.67
   0  -8   9    8.24    5.74
   0  -8   9    0.84    4.30
   0  -8 -10    8.20    3.62
   0  -8  10    1.36   10.05
   0   8  10    5.41    3.44
   0   8 -10    5.51    3.21
   0  -8  10    4.25    3.41
   0   8  10    4.67    6.48
   0   8 -11   -0.53    2.87
   0  -8  11   11.31    9.44
   0  -8 -12  374.24   23.63
   0   8  12  424.01   23.50
   0  -8  12  409.48   23.45
   0  -8  12  395.89   23.78
   0  -8 -13   -0.51    2.55
   0   8  13   -0.37    2.36
   0  -8  13    2.30    2.35
   0   8 -13    1.91    1.63
   0   8 -13    0.08    1.66
   0  -8  13   -1.34    3.01
   0  -8  14    9.31    1.88
   0  -8  14    9.61    1.68
   0   8  14   11.91    1.66
   0  -9   0    4.59    4.76
   0  -9   0    7.54    7.62
   0  -9  -1   35.81    4.97
   0  -9   1   57.80    6.82
   0  -9  -1   53.25    9.22
   0  -9   2   -3.40    6.16
   0  -9  -2    2.19    8.24
   0  -9   3 2717.57  153.53
   0  -9   3 2825.59  152.87
   0  -9  -3 2779.70  154.93
   0   9  -3 2675.60  150.46
   0   9  -4    0.33    1.69
   0  -9  -4    0.54    5.11
   0  -9   4    2.99    5.15
   0  -9   4   -0.39    2.43
   0   9  -5   10.63    2.62
   0  -9  -5   15.67    5.00
   0  -9   5    3.44    4.48
   0  -9   5    6.71    7.85
   0  -9   5    6.23    2.57
   0  -9   6    4.93    8.90
   0  -9   6    0.98    2.80
   0   9  -6   -2.09    2.66
   0   9  -7   19.86    3.30
   0  -9   7   17.15    9.78
   0  -9   7   17.27    3.51
   0   9   7   14.31    3.42
   0   9  -8   -0.56    3.12
   0  -9   8    8.96    9.86
   0  -9   8    1.79    3.22
   0   9   8    2.09    3.36
   0   9  -9  881.12   50.92
   0  -9   9 1014.51   58.80
   0  -9   9  919.26   51.08
   0   9   9  877.78   50.96
   0   9  10    1.64    3.37
   0   9 -10    3.61    3.11
   0  -9  10    1.34    9.48
   0  -9  10   -2.29    3.43
   0  -9 -10   -1.14    3.48
   0  -9  11   34.06    4.16
   0   9  11   38.33    4.16
   0   9  12    0.47    2.83
   0  -9  12    3.47    3.56
   0  -9  12   -1.85    2.89
   0  -9 -12    4.50    3.33
   0   9 -13   17.25    2.40
   0  -9 -13   10.17    2.49
   0  -9  13   17.79    2.99
   0  -9  13   13.58    2.44
   0   9  13   15.55    2.50
   0 -10   0 1612.01   91.51
   0 -10  -1    6.79    8.30
   0 -10   1    1.31    5.42
   0 -10  -1    1.53    3.51
   0  10  -2  184.65   11.28
   0 -10   2  187.13   11.42
   0  10  -3    0.38    1.91
   0 -10   3    0.65    6.78
   0 -10  -3    3.81    3.34
   0 -10  -3    0.59    5.79
   0 -10   3    5.10    5.47
   0 -10   3    0.26    2.39
   0 -10  -4    0.98    8.08
   0 -10   4    7.50    3.08
   0 -10   4    8.70    2.68
   0 -10   5   -0.90    7.18
   0 -10   5   -1.91    2.88
   0 -10   6  555.65   32.33
   0 -10   6  599.26   37.89
   0 -10   7   -4.78    8.45
   0  10   7   -0.36    3.09
   0 -10   7    0.38    3.12
   0 -10   8  137.45    9.76
   0  10   8  155.26    9.85
   0 -10   8  158.42   17.22
   0  10   9   -0.41    3.22
   0 -10   9    1.27    3.23
   0 -10   9   -8.14   10.19
   0 -10  10   19.58   11.21
   0 -10  11    0.72    2.98
   0  10  11    1.25    3.03
   0 -10  11   -1.10    3.74
   0 -10 -12   74.05    6.54
   0 -10  12   86.46    6.72
   0  10 -12   89.02    6.11
   0 -10  12   91.80    6.39
   0  10  13   -0.19    2.06
   0 -10  13   -1.95    1.97
   0 -10 -13    1.43    1.79
   0  10 -13    0.93    1.53
   0 -10  13   -4.25    2.40
   0 -11   0    0.89    2.41
   0 -11   0    1.15    4.30
   0 -11  -1  610.17   34.13
   0 -11  -1  609.70   33.96
   0 -11   1  591.40   33.95
   0 -11   1  538.41   35.87
   0  11  -2   -0.62    2.38
   0 -11  -2    1.73    3.16
   0 -11   2    6.53    6.50
   0 -11   2   -1.25    2.72
   0  11  -3  347.96   19.92
   0 -11   3  363.26   20.21
   0 -11   3  331.62   20.07
   0 -11  -3  331.95   20.28
   0 -11  -3  349.42   25.27
   0 -11   4   -4.99    7.34
   0 -11   4    0.70    3.02
   0 -11  -4    4.22    8.36
   0 -11   4    0.65    5.60
   0 -11  -4   -0.68    5.58
   0 -11   4   -0.79    2.86
   0  11  -4    0.26    2.31
   0  11  -5  816.35   44.81
   0 -11   5  819.13   45.23
   0 -11  -5  732.16   50.81
   0 -11   5  811.54   47.72
   0 -11  -5  788.34   47.88
   0 -11   5  785.27   49.76
   0 -11   5  741.48   44.97
   0 -11  -6    2.55   11.39
   0 -11   6   -3.20    2.97
   0 -11   6   11.08    9.51
   0 -11   6   -1.11    3.65
   0 -11   7  239.87   15.49
   0  11   7  244.41   15.10
   0 -11  -7  246.63   23.03
   0 -11   7  281.71   22.51
   0 -11   7  254.24   15.29
   0 -11   8   -0.25    3.85
   0  11   8    3.80    3.21
   0 -11  -8   11.52   11.15
   0 -11   8   -1.90    3.48
   0 -11   8   -6.63    9.65
   0 -11   9    5.04    4.00
   0  11   9    6.69    3.40
   0 -11  -9   14.21   11.17
   0 -11   9    2.68   10.28
   0 -11   9    5.05    3.80
   0 -11   9    9.66    3.39
   0 -11 -10    1.22    3.19
   0 -11  10    2.51    9.34
   0  11 -11   80.07    5.75
   0 -11  11   70.43    6.42
   0 -11 -11   73.32    5.76
   0  11  11   94.27    6.16
   0 -11  11   82.61    6.04
   0  11  12   -0.90    2.48
   0 -11  12   -1.00    2.45
   0  11 -12    0.29    1.99
   0 -11 -12   -0.70    2.75
   0 -11  12    0.15    2.80
   0 -11  13   72.04    4.66
   0  11  13   72.02    4.69
   0 -11  13   68.45    4.83
   0 -12   0   -1.43    6.37
   0 -12   0    2.09    2.89
   0 -12   0   -1.73    2.58
   0 -12   0    3.20    2.48
   0 -12   1   -1.60    4.94
   0 -12  -1    6.50    3.09
   0 -12   1    9.28    6.30
   0 -12  -1    2.89    6.55
   0 -12  -1   -2.18    2.74
   0 -12   1    0.15    2.79
   0 -12   1    1.30    2.50
   0 -12  -1    2.01    2.85
   0 -12   2  844.96   48.37
   0  12  -2  840.25   48.18
   0 -12   2  860.04   51.76
   0 -12   2  830.79   51.14
   0 -12  -2  863.24   51.86
   0 -12   2  887.40   48.30
   0 -12  -2  842.76   48.52
   0 -12  -2  892.59   53.78
   0 -12  -2  852.46   48.64
   0 -12   3    3.60    2.95
   0 -12   3    5.31    6.64
   0 -12   3   -1.45    2.58
   0 -12  -3    1.06    9.03
   0 -12  -3   -2.99    7.11
   0 -12   3    1.47    6.35
   0 -12  -3    2.77    3.31
   0  12  -3    1.09    2.39
   0  12  -4  461.11   26.88
   0 -12   4  472.14   27.17
   0 -12   4  471.18   27.15
   0 -12   4  469.00   31.40
   0 -12   4  499.63   30.70
   0 -12  -4  458.33   30.52
   0 -12  -4  443.36   32.71
   0  12  -5    1.06    2.50
   0 -12  -5   -2.21    5.77
   0 -12   5    2.12    5.73
   0 -12   5   -2.05    3.20
   0 -12   5   -0.18    2.90
   0 -12   5   -8.18    8.42
   0 -12  -5    3.66   10.09
   0 -12   6   39.44   10.21
   0 -12  -6   38.32   12.09
   0 -12   6   42.88    4.81
   0  12  -6   36.98    4.08
   0 -12   6   43.44    4.59
   0 -12   7    6.37    9.52
   0 -12   7   -0.96    4.02
   0  12   7   -1.59    3.49
   0 -12  -7    2.81   10.51
   0 -12   7    1.85    3.43
   0  12  -7   -1.19    2.99
   0 -12   8  343.61   20.52
   0 -12   8  311.75   20.25
   0 -12  -8  379.55   28.71
   0  12  -8  345.13   20.01
   0  12   8  351.22   20.28
   0 -12   8  345.32   27.31
   0 -12  -9   -1.35    9.52
   0 -12   9   -1.48    3.78
   0 -12   9   15.64   10.68
   0  12 -10   62.00    4.76
   0  12  10   68.26    5.25
   0 -12  10   50.34    5.42
   0 -12 -10   43.64    4.95
   0 -12  10   62.54    5.17
   0 -12  11   -1.38    3.12
   0 -12  11    3.29    2.76
   0  12 -11   -0.35    2.19
   0  12  11   -1.82    2.72
   0 -12 -11   -0.64    2.33
   0 -12  12    4.93    2.56
   0 -12 -12    0.82    2.37
   0 -12  12    1.18    2.17
   0  12  12    2.74    2.24
   0  12 -12   -0.81    1.54
   0  12  13    0.28    1.23
   0 -12  13   -0.56    1.23
   0 -13   0    8.07    6.73
   0 -13   0   -0.17    2.85
   0 -13   0    1.46    2.90
   0 -13   0    1.57    3.03
   0 -13  -1 1295.93   72.55
   0  13  -1 1317.40   72.36
   0 -13  -1 1350.49   72.33
   0 -13   1 1304.52   72.32
   0 -13  -1 1204.36   75.90
   0 -13   1 1163.77   75.62
   0 -13  -1 1239.35   72.40
   0 -13   1 1254.71   72.26
   0 -13  -2   -3.36    9.69
   0 -13   2    0.81    6.68
   0 -13  -2    1.64    6.77
   0 -13  -2    4.51    3.50
   0 -13  -2   -4.97    3.26
   0 -13   2    2.28    2.56
   0 -13   2    1.36    2.93
   0 -13   3   72.83    5.70
   0  13  -3   62.62    5.12
   0 -13  -3   75.23    6.01
   0 -13   3   60.29    9.40
   0 -13  -3   79.03    9.74
   0 -13   3   61.29    9.43
   0 -13  -3   72.44   12.43
   0 -13   3   63.88    5.38
   0 -13   4    0.93    7.75
   0 -13   4    2.82    3.10
   0 -13   4   -0.94    3.32
   0 -13  -4   -4.94    6.35
   0 -13   4    2.44    6.08
   0 -13  -4    3.61    9.89
   0  13  -4   -1.83    2.64
   0 -13   5  234.79   14.18
   0  13  -5  219.05   13.73
   0 -13  -5  190.06   20.18
   0 -13   5  238.15   14.13
   0 -13   5  238.74   19.69
   0 -13   5  230.67   17.40
   0 -13  -5  223.62   17.37
   0 -13   6   11.94    9.78
   0 -13   6    1.57    3.28
   0 -13  -6   -1.35   11.01
   0 -13   6   -1.45    3.35
   0  13  -6    3.32    2.73
   0  13  -7  379.84   23.64
   0  13   7  454.57   24.13
   0 -13  -7  437.70   31.69
   0 -13   7  384.08   24.12
   0 -13   7  409.60   24.07
   0 -13   7  496.17   31.64
   0 -13   8   -0.21    3.14
   0  13   8    2.61    3.30
   0 -13   8   -5.20    9.87
   0  13  -8   -3.38    2.84
   0 -13  -8   -2.74    9.84
   0 -13   8    4.90    3.77
   0 -13   9   20.10    3.92
   0  13  -9   27.48    3.25
   0 -13   9   16.55    4.18
   0 -13  -9    8.86    9.89
   0 -13   9   34.79   10.12
   0 -13  10    1.34    2.91
   0 -13 -10    3.36    3.10
   0  13  10    3.35    2.73
   0 -13  10   -0.94    3.26
   0  13 -10    1.72    2.35
   0 -13  11   21.28    3.26
   0 -13  11   22.68    3.12
   0  13  11   24.71    3.07
   0 -13 -11   17.97    2.59
   0 -13 -12   -2.24    1.97
   0 -13  12   -0.35    1.85
   0  13  12    1.78    1.88
   0 -13  12   -0.86    1.96
   0 -14   0  895.57   50.82
   0 -14   0  906.91   51.11
   0 -14   0  855.90   54.98
   0 -14   1    0.87    3.53
   0 -14  -1   -0.23    3.49
   0 -14   1    4.48    6.97
   0 -14  -1    8.12    7.43
   0 -14   1    2.90    3.26
   0 -14   2  405.45   27.45
   0 -14  -2  371.22   27.37
   0 -14   2  390.63   23.21
   0 -14  -2  373.61   23.53
   0 -14   2  432.60   23.40
   0 -14  -3    8.70   10.27
   0 -14   3   -0.70    2.75
   0 -14   3    0.38    3.23
   0 -14  -3    6.27    6.80
   0 -14   3    2.70    7.28
   0 -14   3    3.62    2.76
   0 -14   4  515.41   30.39
   0 -14  -4  568.44   37.29
   0 -14   4  527.94   30.51
   0 -14  -4  555.44   34.66
   0 -14   4  474.72   34.63
   0 -14   4  576.87   34.78
   0 -14   5  -15.29    8.63
   0 -14   5    1.65    3.21
   0 -14   5   -3.73    3.25
   0 -14  -5    8.22    6.04
   0 -14   5    0.82    5.74
   0 -14  -5   -5.29   10.49
   0 -14   6   75.46    5.96
   0 -14   6   56.51    5.63
   0 -14  -6   66.79   13.00
   0 -14   6   69.18   12.46
   0 -14   7  -11.23   10.49
   0  14   7    0.20    3.37
   0 -14   7   -1.05    3.42
   0 -14   7   -2.02    3.62
   0 -14  -8   88.32   12.74
   0 -14   8   66.85   12.03
   0 -14   9    3.51    3.07
   0 -14   9    0.87    3.56
   0 -14   9   -0.36    2.93
   0  14   9   -0.35    3.13
   0  14  10  143.40    8.13
   0 -14 -10  102.43    7.86
   0 -14  10  115.80    8.06
   0 -14  10  127.69    8.00
   0 -14  11    0.11    2.28
   0 -14 -11    3.49    1.71
   0 -14  11   -2.44    2.37
   0  14  11   -0.22    2.17
   0 -14  12   -1.64    1.49
   0 -14  12    1.67    1.40
   0 -14 -12    0.73    1.48
   0  14  12    0.13    1.45
   0 -15   0    0.24    3.71
   0 -15   0    2.15    3.33
   0 -15   0   -5.85    7.63
   0 -15  -1   58.19    5.88
   0 -15   1   61.53    5.63
   0 -15   1   52.99    5.21
   0 -15   1   76.84   10.42
   0 -15  -1   48.90    9.42
   0 -15  -2    2.01    4.04
   0 -15   2   -0.40    3.41
   0 -15  -2   -1.95    7.43
   0 -15   2    0.97    8.20
   0 -15   3  473.04   27.62
   0 -15   3  464.34   31.98
   0 -15  -3  478.43   32.17
   0 -15   4    2.28    3.51
   0 -15  -4    2.67   10.69
   0 -15  -4   -2.77    6.13
   0 -15   4   -6.52    7.70
   0 -15   5  118.01   13.52
   0 -15   5  110.90    7.82
   0 -15  -5  102.75   14.98
   0 -15   5  117.22    8.14
   0 -15  -5  109.94   11.39
   0  15   5  115.89    7.57
   0  15  -5  106.51    7.64
   0 -15   6    1.15    8.57
   0 -15   6    1.47    3.30
   0 -15   6    5.00    3.33
   0 -15  -6   -2.71   10.76
   0 -15  -7  117.02   14.99
   0 -15   7  111.50   13.92
   0 -15   8   -2.24    3.13
   0  15   8    1.24    2.77
   0 -15   8   -0.39    3.16
   0  15   9   34.56    3.66
   0 -15   9   26.86    4.12
   0 -15   9   23.12    3.55
   0 -15   9   28.10    3.62
   0  15  10   -2.91    2.52
   0 -15  10   -1.67    2.48
   0 -15  10    2.06    2.44
   0 -15 -10    0.49    2.41
   0 -15 -11   11.87    2.33
   0  15  11    7.44    2.00
   0 -15  11    7.02    2.02
   0 -15  11    5.72    1.93
   0 -16   0 1580.08   89.92
   0 -16   0 1645.23   94.52
   0 -16   1    7.58    4.04
   0 -16  -1    1.31    3.97
   0 -16   1    0.63    3.56
   0 -16   1   -4.16    7.77
   0 -16  -1   -6.25    8.19
   0 -16   2    3.75    3.79
   0 -16   2    5.02    3.38
   0 -16   2    6.19    7.63
   0 -16  -2    5.15    7.90
   0 -16   3   -0.21    3.62
   0 -16  -3   -1.99    7.17
   0 -16   3   -5.04    7.49
   0 -16   4   15.29    3.75
   0 -16   4   21.96    7.71
   0 -16  -4   21.56    7.57
   0  16   5    1.65    2.70
   0 -16   5    3.34    3.58
   0  16  -5   -3.42    3.04
   0 -16  -5   -0.85    6.02
   0 -16  -6  401.80   29.80
   0 -16   6  381.16   22.66
   0 -16   7   -2.90    2.86
   0  16   7   -1.97    3.02
   0 -16  -7   -2.48    8.85
   0 -16   7    0.57    3.18
   0 -16   8   -1.62    2.84
   0  16   8   -4.33    2.90
   0 -16   8    5.56    3.05
   0  16   9   -3.27    2.60
   0 -16   9    1.12    2.59
   0 -16   9    1.46    2.44
   0 -16   9   -3.86    3.15
   0 -16  10   17.90    2.57
   0 -16 -10   14.09    2.30
   0 -16  10   15.23    2.41
   0  16  10   15.76    2.47
   0  16  11    0.96    1.41
   0 -16 -11   -1.30    1.59
   0 -16  11    2.11    1.48
   0 -17   0   -1.33    4.22
   0 -17   0   -3.23    7.83
   0 -17  -1  131.77   13.91
   0 -17  -1  124.48    9.39
   0 -17   1  129.90    9.27
   0 -17   1  138.13   14.24
   0 -17   1  120.33    8.92
   0 -17   2    4.31    3.82
   0 -17  -2   -3.15    8.13
   0 -17   2   -1.05    7.62
   0 -17   2    4.27    3.77
   0 -17   3  526.30   35.69
   0 -17  -3  597.43   36.40
   0 -17   3  528.27   31.51
   0 -17   3  538.65   31.33
   0 -17   4    0.83    3.48
   0  17  -4    0.19    3.07
   0  17   4    2.14    2.98
   0 -17  -4    4.65    6.49
   0 -17   4    1.90    6.46
   0 -17  -5   25.54    6.72
   0  17   6   -2.49    3.12
   0 -17   6    4.14    3.23
   0 -17   7    5.65    2.91
   0  17   7    1.93    2.83
   0 -17   7    3.28    2.57
   0 -17   8   -1.46    2.65
   0 -17   8    0.13    2.29
   0  17   8    2.23    2.51
   0  17   9  259.36   13.22
   0 -17   9  220.90   13.29
   0 -17   9  247.54   13.25
   0 -17  10    1.58    1.58
   0 -17  10    2.01    1.79
   0  17  10   -1.27    1.68
   0 -18   0  527.77   35.51
   0 -18   0  522.40   30.73
   0 -18   1    3.11    4.01
   0 -18  -1    9.51    8.11
   0 -18   1   -6.35    7.52
   0 -18   2   43.41    4.82
   0 -18   2   38.13    4.86
   0 -18   2   38.06    8.74
   0 -18  -2   30.71    8.60
   0 -18   3   -6.78    3.57
   0 -18   3    3.93    6.91
   0 -18  -3  -10.67    7.37
   0 -18   4   28.99    7.96
   0 -18  -4   21.33    7.38
   0 -18   5   -2.79    3.36
   0  18   5    0.84    2.38
   0  18  -5    3.50    2.43
   0 -18   5    0.93    3.16
   0 -18   6  230.30   14.26
   0  18   6  235.88   14.09
   0 -18   6  229.97   14.11
   0  18   7    0.28    2.49
   0 -18   7   -0.59    2.77
   0 -18   8   19.73    2.98
   0 -18   8   18.87    2.89
   0  18   8   23.81    2.89
   0 -18   8   21.53    3.49
   0 -18   9   -0.09    1.75
   0 -18   9    1.00    1.97
   0 -18  -9    0.45    1.88
   0  18   9   -1.84    1.87
   0 -19   0   -8.12    8.14
   0 -19  -1  136.32   13.73
   0 -19   1  113.36   12.67
   0 -19  -2    2.90    6.54
   0 -19   2    7.77    6.98
   0 -19   2   -0.47    3.66
   0 -19   3  102.07    7.32
   0  19  -3   98.73    6.96
   0  19   3   94.03    6.99
   0 -19   3  102.43    7.46
   0 -19   4    5.76    3.02
   0  19   4    4.62    2.58
   0  19  -4    2.67    2.74
   0 -19   4   -1.65    3.28
   0 -19   5  170.42   10.50
   0 -19   5  172.36   10.61
   0  19  -5  147.57   10.01
   0  19   5  172.35   10.02
   0 -19  -6   -3.08    2.45
   0 -19  -6    0.71    2.49
   0  19   6   -1.51    2.59
   0 -19   6    1.62    2.82
   0 -19   6   -0.15    2.75
   0 -19   7   44.28    4.14
   0 -19   7   46.35    4.10
   0  19   7   53.24    3.98
   0  19   8    1.18    1.94
   0 -19   8    0.48    2.12
   0 -19   8    0.37    1.76
   0 -19   9   41.49    3.04
   0  19   9   42.19    2.98
   0  20   0   29.81    3.63
   0  20   1   -4.52    3.11
   0  20  -1   -1.70    3.03
   0 -20   1    1.67    3.26
   0  20  -2  146.28    9.26
   0  20   2  153.68    9.29
   0 -20   2  124.85    9.43
   0  20   3    2.34    2.60
   0  20  -3   -1.06    2.51
   0 -20   3   -4.37    3.30
   0 -20   4  101.31    7.28
   0  20   4  110.75    6.84
   0  20  -4   98.68    6.86
   0 -20  -5   -1.48    2.56
   0 -20   5   -1.21    2.75
   0  20   5    2.96    1.72
   0 -20   5    5.70    2.72
   0  20   5   -2.35    2.47
   0 -20  -6    4.66    2.11
   0 -20  -6    8.67    2.21
   0  20   6    3.56    2.25
   0 -20   6    1.31    2.45
   0 -20   6    0.62    2.31
   0  20   7    0.72    1.86
   0 -20   7    3.82    2.69
   0 -20   7    0.79    1.82
   0 -20   7    1.89    1.98
   0  20   8   88.44    5.45
   0  21   0   -4.77    2.98
   0  21  -1  152.08    9.44
   0  21   1  145.87    9.43
   0  21   2   -0.80    2.53
   0  21  -2   -3.00    2.63
   0  21   3   10.03    2.44
   0  21  -3   13.00    2.46
   0 -21   3    4.72    2.88
   0  21  -4   -1.89    2.03
   0  21   4    3.40    1.93
   0 -21  -4    3.02    2.64
   0 -21   4    0.91    2.47
   0 -21  -5  113.94    6.94
   0  21   5  121.60    6.91
   0 -21  -5  104.20    6.96
   0 -21  -6   -1.30    1.43
   0  21   6   -0.58    1.73
   0 -21  -6   -2.96    1.51
   0  21   7   32.70    2.56
   0  22   0    4.36    2.40
   0  22   1   -4.43    2.30
   0  22  -1    0.56    2.22
   0  22   2  159.91    9.35
   0  22  -2  165.62    9.39
   0 -22   2  135.39    9.36
   0 -22  -3    1.53    2.45
   0  22  -3    0.09    1.85
   0  22   3   -1.29    1.76
   0 -22  -4   59.21    4.20
   0 -22  -4   51.05    4.17
   0  22   4   55.24    3.62
   0  22  -4   48.88    3.66
   0 -22  -5   -1.77    1.61
   0  22   5    0.07    1.53
   0 -22  -5   -2.85    1.52
   0  22   6    1.80    1.13
   0 -23   0    1.96    2.10
   0 -23   0   -1.69    2.16
   0  23   0   -0.58    1.79
   0 -23   1   80.14    5.82
   0 -23  -1   83.64    5.97
   0  23   1   92.68    5.71
   0  23  -1  101.02    5.74
   0 -23   1   88.67    5.80
   0 -23  -1   90.71    5.97
   0  23   2    0.07    1.55
   0  23  -2   -3.73    1.68
   0 -23  -2   -3.60    2.09
   0  23  -3   13.38    1.69
   0  23   3   15.34    1.67
   0 -23  -3   18.64    2.29
   0  23   3   18.18    1.98
   0 -23  -4    1.46    1.29
   0  23   4   -0.33    1.22
   0  24   0  142.01    8.23
   1   0   0    0.43    1.34
   1   0   0    1.04    1.43
   1   0   0    0.12    1.01
   1   0  -1   30.63    2.82
   1   0   1   20.00    2.03
   1   0   1   33.47    3.34
   1   0  -1   25.80    2.79
   1   0   1   20.43    2.08
   1   0  -2 5976.79  328.06
   1   0   2 5696.28  328.51
   1   0  -2 6096.40  328.08
  -1   0   2 5702.11  328.25
   1   0  -3   17.92    3.12
   1   0  -3   20.70    3.19
   1   0   3   16.84    5.53
  -1   0   3   17.81    4.69
   1   0  -4 1902.61  108.11
   1   0  -4 1933.32  108.13
  -1   0   4 1994.73  109.27
   1   0   4 1991.93  109.62
   1   0  -5   14.56    2.21
   1   0  -5   10.80    2.25
   1   0   5    6.80    6.63
  -1   0   6  444.55   29.49
   1   0   6  486.87   30.01
   1   0   6  470.93   26.73
  -1   0   7  514.92   31.87
   1   0   7  478.68   28.28
   1   0   7  481.36   28.36
  -1   0   7  500.70   28.39
   1   0  -7  533.88   28.70
  -1   0   8  223.97   12.91
   1   0   8  210.54   12.84
   1   0  -8  204.78   13.03
   1   0  -8  202.76   13.28
  -1   0  -8  210.85   13.10
   1   0   8  219.71   17.22
  -1   0   8  203.36   16.97
   1   0   8  207.08   13.24
   1   0   9   93.38    7.07
  -1   0   9  102.69    7.13
   1   0  -9   94.25    7.51
   1   0  -9  102.66    7.39
  -1   0  -9   94.30    7.44
   1   0   9   93.63    7.50
  -1   0   9  102.29   12.10
   1   0 -10  615.35   35.87
  -1   0 -10  624.69   35.73
   1   0  10  590.04   35.75
  -1   0  10  601.20   35.95
  -1   0  10  627.85   35.57
   1   0  10  624.66   35.50
  -1   0 -11  163.38   11.44
   1   0 -11  169.45   11.77
   1   0  11  177.84   11.41
  -1   0  11  156.88   11.40
   1   0  11  180.21   11.27
  -1   0  11  160.10   11.16
   1   0  11  198.43   17.10
  -1   0  12   13.23    8.04
   1   0  12    5.57    7.55
   1   0  12   10.30    3.69
   1   0 -12    8.09    3.46
  -1   0  13   67.72    5.32
   1   0  13   61.30    5.17
  -1   0  13   67.38    5.50
   1   0 -13   64.01    5.54
  -1   0 -13   60.65    5.27
  -1   0  14    4.70    2.32
   1   0  14    7.86    2.30
  -1   0 -14    2.81    2.15
   1   0 -14    6.63    2.62
   1  -1   0    0.20    1.64
   1  -1   0    0.08    1.75
   1  -1   0   -1.12    1.43
   1  -1   0    0.08    1.76
   1   1   0   -0.12    1.38
   1  -1   0    0.30    1.27
   1  -1  -1 1629.45   92.04
   1   1   1 1660.39   91.97
   1  -1  -1 1700.83   91.97
   1  -1   1 1599.26   92.28
   1  -1   1 1655.98   91.95
  -1   1   1 1598.84   91.84
  -1  -1   1 1685.96   92.24
   1  -1  -1 1691.84   92.05
   1   1   1 1652.85   91.96
   1   1  -2  198.32   11.38
   1  -1  -2  173.79   10.49
   1  -1   2  170.87   10.23
   1  -1  -2  172.60   10.27
   1  -1   2  172.77   11.71
   1   1   2  149.37   11.42
   1  -1  -2  175.67   10.51
  -1   1   2  179.66   10.81
  -1  -1   2  199.13   11.53
   1   1  -2  181.80   11.30
  -1  -1   3   20.62    5.62
   1   1   3   19.12    5.09
   1  -1   3   10.66    5.76
  -1   1   3   23.52    4.69
   1  -1  -3   18.05    2.76
   1   1  -3   13.43    4.14
   1   1  -3   15.85    4.12
   1  -1  -3   17.76    2.66
   1  -1  -4   69.04    4.78
   1   1  -4   70.31    5.85
  -1   1   4   71.30    6.96
  -1  -1   4   73.03    7.94
   1  -1   4   58.65    8.30
   1   1   4   59.55    7.47
   1  -1  -4   68.81    4.82
   1   1  -4   75.49    5.78
   1   1  -5 1164.86   67.46
   1   1  -5 1146.07   67.45
   1   1   5 1247.01   69.27
  -1  -1   5 1264.17   69.30
   1  -1   5 1215.04   69.53
  -1   1   5 1345.34   69.10
   1   1   6   11.64    2.58
   1  -1   6    7.49    2.97
   1   1   6   -1.63    7.09
  -1  -1   6   16.34    6.99
  -1   1   6   19.36    6.46
   1  -1   6    5.39    7.41
   1  -1   7  233.49   13.73
   1   1   7  214.56   13.21
  -1   1   7  229.15   13.28
  -1  -1   7  223.62   13.22
   1  -1   7  209.18   13.17
   1  -1   7  221.20   13.21
   1   1   7  217.13   13.06
   1   1  -7  216.39   13.54
   1   1   7  244.96   17.00
  -1   1   7  237.34   16.64
   1  -1  -8   30.36    4.26
   1   1  -8   22.91    3.59
   1   1  -8   22.94    4.11
  -1   1  -8   32.03    3.84
   1  -1  -8   23.82    3.82
   1  -1   8   24.62    4.37
   1   1   8   28.86    4.30
   1  -1   8   25.37    3.46
  -1  -1   8   23.02    3.49
  -1   1   8   29.15    3.68
   1   1   8   28.15    3.54
   1  -1   8   24.04    7.72
  -1   1   8   35.98    7.70
  -1  -1   8   20.53    7.34
  -1   1  -9   18.58    4.07
  -1  -1  -9   13.53    4.16
   1  -1  -9   23.55    4.78
   1   1  -9   16.85    4.59
   1   1  -9   17.10    3.79
   1  -1  -9   17.78    4.04
   1  -1   9   11.13    4.25
  -1  -1   9   18.55    4.67
   1   1   9   16.56    4.02
  -1  -1   9   22.28    3.56
   1  -1   9   25.12    3.71
   1   1   9   25.47    3.63
  -1   1   9   30.15    3.90
  -1  -1   9   26.94    8.71
   1  -1   9   13.48    8.97
  -1   1   9   39.39    8.39
  -1  -1  10    4.38    8.38
  -1   1 -10   14.42    4.05
   1   1 -10   12.80    4.48
   1  -1 -10   10.17    4.70
  -1  -1 -10    9.15    4.29
   1  -1  10    4.29    3.92
  -1   1  10   10.22    4.52
   1   1  10   11.50    3.88
  -1  -1  10    6.80    4.30
   1   1  10    7.81    3.71
   1  -1  10    9.66    3.83
  -1  -1  10   12.95    3.68
  -1   1  10    7.49    3.78
   1  -1  11   33.47    5.11
  -1  -1  11   36.47    5.49
  -1   1  11   40.10    5.53
   1   1  11   48.02    5.41
   1   1 -11   32.56    5.37
  -1  -1 -11   37.64    5.34
   1  -1 -11   42.24    5.88
   1   1  11   64.74    5.07
  -1  -1  11   51.59    5.11
   1  -1  11   43.39    4.76
  -1   1  11   62.55    5.22
   1   1  11   54.36   10.25
   1  -1  11   45.13    9.71
   1   1  12    8.59    3.52
   1  -1 -12    9.82    4.49
  -1   1  12   -1.10    6.95
   1  -1  12    1.11    8.01
   1   1  12   22.18    7.94
  -1  -1  12   15.25    7.71
  -1   1  13   66.18    5.13
   1  -1  13   65.70    5.07
   1   1  13   64.90    5.04
  -1  -1  13   71.20    5.19
  -1   1  13   56.10    5.20
  -1  -1  13   56.42    5.43
   1  -1 -13   49.07    4.84
   1   1 -13   62.01    5.35
  -1   1 -13   58.23    5.11
  -1   1  14   17.98    2.58
   1   1  14   14.90    2.56
  -1  -1  14   14.10    2.57
   1  -1  14   15.15    2.49
   1  -1  14   13.00    2.37
   1  -1 -14   11.78    2.74
  -1   1 -14   16.60    2.36
   1   1 -14    7.27    2.70
  -1  -1 -14   12.59    2.46
   1   2   0    1.20    1.60
   1  -2   0   -0.12    1.49
   1  -2   0    3.43    2.83
  -1  -2   0    5.81    2.94
   1  -2   0    1.21    1.77
   1  -2   0    1.46    2.41
   1  -2   1   33.84    3.52
   1  -2  -1   38.35    3.70
  -1  -2   1   42.71    4.26
   1  -2   1   27.63    4.00
   1  -2  -1   38.40    4.04
   1  -2  -1   33.84    4.06
  -1  -2   2   52.66    5.98
   1  -2   2   53.24    3.88
   1  -2  -2   45.50    3.99
  -1   2   2   37.38    3.79
   1  -2   2   52.38    6.09
   1  -2  -2   36.20    4.06
   1  -2  -2   38.79    4.12
   1  -2  -3   23.35    3.27
  -1  -2   3   30.43    6.01
  -1   2   3   27.67    4.18
   1  -2   3   20.93    6.31
   1  -2  -3   21.19    3.33
   1  -2  -3   30.21    2.98
   1  -2   3   20.94    2.80
   1   2  -4   36.29    5.67
   1   2  -4   39.26    5.49
   1   2   4   34.51    5.85
  -1   2   4   36.82    5.26
   1  -2   4   41.11    7.73
  -1  -2   4   38.48    6.75
   1   2  -5   18.14    4.31
  -1   2  -5   12.66    3.50
  -1   2   5   17.85    5.38
   1  -2   5   14.66    6.81
   1   2   5   21.20    5.80
  -1  -2   5   19.16    7.32
  -1   2  -5   18.03    3.42
   1   2  -5   18.01    4.20
   1   2   6   11.77    2.58
   1  -2   6   17.86    3.30
  -1  -2   6   29.26    7.74
  -1   2   6   17.00    5.84
   1  -2   6   28.42    8.26
  -1   2   7    2.92    5.53
   1  -2  -7    2.52    3.08
   1   2  -7    4.32    3.07
  -1   2  -7    4.63    3.09
   1  -2   7    5.66    2.71
  -1  -2   7    4.44    2.52
  -1   2   7    0.54    2.56
   1   2   7    4.79    2.45
   1   2   7    3.56    2.36
   1  -2   7    6.19    2.84
   1  -2   7    6.37    3.27
  -1  -2   8   55.07   10.06
   1  -2   8   59.75   10.83
   1   2   8   67.03    5.02
   1  -2   8   48.76    4.91
  -1   2   8   71.93    5.10
  -1  -2   8   56.71    4.95
   1  -2  -8   64.48    5.42
   1   2  -8   54.27    5.51
   1   2  -8   56.52    5.06
  -1   2  -8   59.60    5.29
   1  -2   8   57.81    5.55
   1  -2   8   52.67    4.90
  -1   2  -9   22.31    4.02
   1   2  -9   19.42    3.86
   1  -2  -9   21.15    3.94
  -1  -2  -9   22.24    4.14
   1   2  -9   24.17    4.22
   1  -2  -9   23.69    4.69
   1  -2   9   14.06    9.02
  -1  -2   9   24.04    9.33
   1  -2   9   16.94    3.60
  -1  -2   9   13.60    3.75
  -1  -2   9   21.86    4.85
   1  -2   9   18.71    4.29
   1   2   9   27.48    4.30
  -1   2   9   24.46    3.68
   1   2   9   17.15    3.58
  -1  -2 -10    8.07    4.31
   1   2 -10    4.48    4.40
   1  -2 -10   18.67    5.08
   1  -2 -10   11.15    3.98
  -1   2 -10    7.91    4.00
  -1  -2  10    8.02    8.84
   1  -2  10    9.41    3.63
  -1  -2  10   13.18    3.92
   1   2  10   13.47    4.07
  -1   2  10    5.99    4.24
  -1  -2  10   14.95    4.67
   1  -2  10    9.56    4.41
   1   2  10    8.43    3.70
  -1   2  10   10.29    3.75
   1  -2 -11    8.95    4.69
  -1  -2 -11   14.09    4.50
   1   2  11    8.18    7.82
   1  -2  11    4.68    7.74
   1  -2  11    8.57    3.58
  -1  -2  11    8.75    3.84
   1   2  11   14.71    3.71
  -1   2  11   10.13    3.79
   1   2  11    6.90    3.86
  -1   2  11   13.29    4.05
  -1  -2  11   12.04    4.36
   1  -2  11   20.53    4.52
   1  -2 -12   18.91    4.72
  -1  -2 -12   15.19    4.06
   1  -2  12   16.25    7.98
   1   2  12   19.69    7.55
  -1  -2  12   18.14    8.12
  -1   2  12    6.52    6.87
   1  -2  12   15.23    4.17
  -1   2  12   21.44    4.16
   1   2  12   19.72    3.64
   1   2 -12   13.46    3.99
  -1   2 -12   18.54    3.69
  -1  -2  13   -2.22    3.14
  -1   2  13    2.87    2.90
  -1   2 -13    1.24    2.79
   1   2 -13   -3.99    3.23
   1  -2 -13   -0.99    2.81
  -1   2  13    0.99    2.88
   1  -2  13    5.26    2.83
  -1  -2  13    1.99    2.91
   1   2  13   -0.33    2.85
   1   2  14    0.55    2.17
  -1   2  14    1.90    2.26
   1  -2  14   -0.11    2.23
  -1  -2  14   -0.67    2.19
   1  -2 -14   -2.64    2.48
  -1  -2 -14   -2.52    2.16
   1   2 -14   -1.57    2.26
  -1   2 -14   -0.57    1.77
   1  -2  14   -1.65    2.32
   1  -3   0   -1.46    3.54
   1  -3   0   -2.80    2.58
  -1  -3   0   -3.08    4.47
   1  -3   0    0.19    4.30
   1  -3   1 1798.33  100.33
   1   3   1 1765.69  100.36
  -1  -3   1 1830.38  100.83
   1  -3   1 1867.37  100.59
   1  -3  -1 1834.40  100.63
   1  -3   1 1702.37  100.62
  -1  -3   2  513.07   30.21
   1  -3   2  515.74   30.22
   1  -3   2  530.24   29.33
   1  -3  -2  487.53   29.36
   1  -3  -3    0.79    3.02
   1  -3   3    1.78    2.68
   1  -3   3    0.97    6.27
  -1  -3   3    3.43    6.01
  -1   3   3    4.75    3.05
   1  -3  -4  122.86    8.37
  -1   3   4  125.05    9.23
   1  -3   4  140.98   11.41
   1  -3   4  140.94    8.25
  -1  -3   4  120.75   10.79
   1  -3   5  585.84   32.53
  -1  -3   5  577.26   32.49
  -1   3   5  512.40   30.40
   1   3  -5  578.73   30.72
   1   3  -5  594.98   30.85
   1  -3   6    1.34    7.62
  -1  -3   6   10.92    8.04
  -1   3   6   25.56    5.52
   1  -3   7  126.86   13.42
   1  -3   7  118.09    8.49
  -1  -3   7  118.68    8.23
   1   3   7  125.48    8.23
  -1   3   7  121.18    8.21
   1  -3   7  123.31    8.26
   1   3  -7  132.81    8.48
   1  -3   7  133.70    8.77
   1   3   7  142.01    8.14
  -1   3  -7  134.29    8.53
   1   3  -7  129.65    8.66
  -1  -3   8   92.35   11.66
   1  -3   8   99.71   11.82
   1  -3   8   88.03    6.47
   1  -3   8   88.82    7.02
  -1  -3   8  101.37    7.24
   1  -3   8   90.56    6.36
   1   3   8   78.88    6.33
  -1  -3   8   94.16    6.44
  -1   3   8   76.50    6.35
   1   3  -8   86.73    6.57
   1  -3  -8   85.07    6.70
  -1   3  -8   89.17    6.62
   1   3  -8   80.68    6.76
   1  -3   9   78.04   12.05
  -1  -3   9   86.69   12.97
   1   3   9  101.81    6.96
   1  -3   9   82.74    6.81
  -1   3   9   88.21    6.93
  -1  -3   9   85.29    6.92
   1   3   9  113.60    7.53
   1  -3   9   97.54    7.78
  -1  -3   9   82.39    7.69
   1   3  -9  100.27    7.65
   1  -3  -9  107.95    7.50
   1   3  10   39.15    4.89
   1   3  10   43.00    5.06
   1  -3  10   46.57    5.45
  -1  -3  10   39.99    5.74
   1   3 -10   39.84    4.58
   1  -3  10   45.34    4.71
  -1  -3  10   47.42    4.97
  -1   3  10   48.91    4.93
  -1  -3  10   48.95   11.26
   1  -3  10   43.24   10.49
  -1  -3 -10   40.77    5.61
   1  -3 -10   42.97    5.47
   1  -3 -10   38.82    5.09
   1  -3  11  144.12    9.25
  -1  -3  11  144.33    9.35
   1   3  11  129.55    9.25
  -1   3  11  151.18    9.33
  -1  -3 -11  139.25    9.68
   1  -3 -11  129.79    9.82
   1  -3  11  119.17    9.52
  -1  -3  11  128.72    9.73
  -1   3  11  116.03    9.37
   1   3  11  112.92    9.05
   1   3  11  144.50   14.50
   1  -3  11  143.22   14.68
   1  -3  12   -3.62    3.20
  -1   3  12    2.23    3.39
   1   3  12   -0.40    3.29
  -1  -3  12   -0.82    3.34
  -1  -3 -12   -2.34    3.87
   1  -3 -12    1.32    4.06
  -1   3  12   -3.61    3.47
  -1  -3  12   -2.33    3.85
   1   3  12    5.42    3.08
   1   3 -12   -1.46    3.38
  -1   3 -12   -0.76    3.11
   1  -3 -13   14.74    3.20
  -1  -3  13   18.79    3.23
   1  -3  13   16.38    3.18
  -1   3  13   10.94    3.02
   1   3  13   11.00    3.14
  -1   3  13   12.32    3.11
   1   3 -13   12.29    3.24
  -1   3 -13   10.09    2.82
   1  -3  14   25.08    2.73
   1   3  14   20.83    2.68
  -1  -3  14   23.95    2.71
  -1   3  14   27.07    2.83
  -1  -3 -14   15.18    2.66
   1   3 -14   22.26    2.64
   1  -3 -14   17.07    2.82
   1  -3  14   19.67    2.71
   1  -4   0   -3.00    3.04
   1  -4   0    4.23    5.47
  -1  -4   0    0.48    5.02
  -1  -4   1  581.24   32.60
   1  -4   1  549.15   31.69
   1   4   1  564.60   31.78
   1  -4   1  553.32   32.35
   1  -4   1  562.53   32.39
   1  -4   2 2083.48  122.44
   1  -4   2 2160.34  121.97
   1  -4  -2 2202.52  122.10
  -1  -4   2 2277.14  122.61
  -1  -4   3   21.43    6.52
   1  -4   3   17.66    5.81
   1  -4   3   25.89    3.76
   1  -4  -3   16.21    4.06
  -1  -4   4 1126.34   64.54
   1  -4   4 1061.51   64.32
   1  -4  -4 1097.45   62.80
   1  -4   4 1131.68   62.62
  -1  -4   5  399.68   27.33
  -1  -4  -5  395.51   24.34
  -1  -4   5  435.78   24.14
   1  -4   5  426.64   27.33
   1  -4  -5  421.40   24.37
   1  -4   5  418.62   24.12
   1   4  -5  410.41   26.07
   1   4  -5  435.87   26.25
   1  -4   6    1.70    2.45
  -1  -4   6   -0.12    2.36
   1  -4   6    5.75    3.17
  -1  -4   6   -0.52    3.33
   1   4  -6   11.15    5.16
   1   4  -6    2.01    5.06
  -1   4   6    2.89    2.42
   1   4   6    3.43    2.30
   1  -4   6   -5.68    8.34
  -1  -4   6    5.53    8.02
   1   4  -7  194.11   11.82
   1   4   7  188.98   11.26
   1   4   7  175.04   11.34
  -1  -4   7  174.15   11.43
   1  -4   7  171.00   11.45
  -1   4   7  184.60   11.40
   1  -4   7  194.02   11.77
   1   4  -7  203.12   11.79
  -1  -4   7  186.41   12.03
   1  -4   7  212.51   12.12
   1  -4   7  186.75   16.22
  -1  -4   7  203.07   16.56
   1   4   8  687.98   40.14
   1   4   8  688.49   40.32
  -1   4   8  722.93   40.36
  -1  -4   8  744.27   40.38
   1  -4   8  716.54   40.35
   1  -4   8  704.25   45.66
  -1  -4   8  773.88   45.61
   1  -4   8  720.14   40.46
  -1  -4   8  726.13   40.84
   1   4  -8  679.06   40.25
   1  -4   8  691.14   40.76
   1   4  -9   10.04    3.11
   1  -4   9    7.93    3.99
  -1  -4   9    8.13    4.24
   1   4   9    8.77    3.67
   1  -4   9    1.18   10.01
  -1  -4   9   11.50    9.43
  -1  -4   9    6.56    3.18
   1  -4   9    9.80    3.20
   1  -4  -9    1.40    3.60
  -1   4   9    2.96    3.14
   1   4   9    3.51    3.17
  -1  -4  10  131.96    9.24
   1  -4  10  128.74    9.11
   1   4  10  131.53    9.09
  -1   4  10  133.19    9.25
  -1  -4  10  143.98   15.87
   1  -4  10  118.88   15.51
   1  -4  10  109.75   13.49
   1   4  10  133.87   13.99
   1  -4 -10  120.29    9.42
   1  -4 -10  140.69   10.06
  -1  -4 -10  142.47    9.81
   1  -4  10  146.00    9.96
  -1  -4  10  132.39    9.86
   1   4  10  134.86    9.17
  -1  -4  11   49.15    4.73
   1  -4  11   43.64    4.69
  -1  -4  11   34.41   10.40
  -1   4 -11   39.61    4.57
   1   4 -11   41.91    4.84
  -1  -4  11   50.42    5.61
  -1   4  11   35.36    5.00
   1  -4  11   39.60    5.52
   1  -4 -11   38.02    5.81
  -1  -4 -11   38.46    5.26
   1  -4  11   33.54    8.91
   1   4  11   26.73    8.95
   1   4  11   37.55    4.63
  -1   4  11   38.54    4.56
   1   4 -12   -1.00    3.24
  -1   4 -12    5.74    3.08
  -1  -4  12    2.82    3.95
  -1   4  12    0.21    3.12
  -1   4  12    7.14    3.34
   1   4  12    5.30    3.19
  -1  -4  12   -0.40    3.20
   1  -4  12    2.55    3.07
  -1  -4 -12   -1.62    3.77
   1  -4 -12    3.61    4.10
   1   4 -13   14.31    3.14
  -1   4 -13   12.69    2.77
   1  -4 -13    9.22    3.69
   1  -4  13   20.94    3.10
  -1   4  13   14.52    3.06
   1   4  13   15.29    3.03
  -1  -4  13   10.19    3.08
  -1   4  13   17.38    2.88
   1   4  14  113.42    6.75
  -1   4  14  124.59    6.79
  -1  -4  14  107.63    6.96
   1  -4 -14   80.08    6.38
   1  -4  14  117.31    6.77
  -1  -4  14  120.19    6.79
   1  -4 -14  101.19    6.60
   1   4 -14  113.38    6.72
   1  -4 -14   99.69    6.56
   1   4 -14  108.82    6.68
   1  -4  14  102.29    6.79
   1   4 -14   98.71    6.60
   1  -4 -14  108.40    6.88
   1  -5   0   -4.08    5.98
  -1  -5   0    0.31    5.98
   1  -5   0   -0.99    3.34
  -1  -5   0    0.41    4.13
  -1  -5   1 1160.71   63.73
   1  -5   1 1238.47   63.55
   1  -5  -1 1101.33   62.41
   1  -5   1 1095.90   62.55
   1   5   1 1101.20   62.64
   1  -5  -1 1166.09   64.49
  -1  -5   2  261.45   15.84
   1  -5   2  225.21   14.13
   1  -5   2  226.86   14.68
   1  -5   2  200.06   15.38
   1  -5  -2  251.77   15.09
  -1  -5   3   37.47    6.53
   1  -5   3   22.74    6.82
   1  -5  -3   38.98    5.30
   1  -5   3   32.00    4.58
  -1  -5   4  134.62   13.17
   1  -5   4  139.79   13.17
   1  -5  -4  158.76   10.75
   1  -5   4  162.15   10.51
  -1  -5   5  832.69   48.30
   1  -5  -5  832.14   45.77
  -1  -5  -5  739.40   45.63
   1  -5   5  812.64   48.31
   1  -5   5  806.46   45.46
  -1  -5   5  794.49   45.46
  -1   5   6    7.50    2.51
   1   5   6   12.24    2.64
  -1  -5   6    4.57    2.59
   1  -5   6    5.99    2.59
   1   5  -6    7.97    5.86
   1  -5   6    7.82    3.51
  -1  -5   6    5.12    3.22
   1   5  -6    4.94    5.45
   1  -5   7  125.67   13.50
  -1  -5   7   94.92   12.57
  -1  -5   7  105.72    7.41
   1   5   7  106.45    7.31
   1  -5   7  112.96    7.41
  -1   5   7  115.69    7.40
   1   5   7  115.22    7.10
   1  -5   7  115.14    8.07
  -1  -5   7   99.29    8.02
   1   5  -7  107.64    7.24
   1  -5   8   70.32   11.55
  -1  -5   8   76.45   12.16
   1   5   8   78.00    5.83
   1  -5   8   74.02    5.82
  -1  -5   8   73.34    5.65
  -1   5   8   79.78    5.86
   1  -5   8   62.65    5.93
   1   5   8   74.51    5.42
   1  -5   8   76.59    6.47
   1   5  -8   69.35    5.56
  -1  -5   8   75.62    6.61
  -1   5   9    1.39    3.44
   1   5   9    3.53    3.37
   1   5   9    2.62    3.38
  -1  -5   9    4.10    4.36
   1  -5   9    6.49    4.24
  -1  -5   9    1.80    3.15
   1  -5   9    2.78    3.08
   1  -5  -9    2.40    3.85
   1  -5   9    7.39    9.59
  -1  -5   9    9.59    9.56
   1   5  -9    9.08    3.41
  -1   5  -9   -1.29    3.26
  -1  -5  10    8.28    3.69
   1  -5  10    4.06    3.57
  -1   5  10    9.20    3.71
   1   5  10    8.27    3.70
  -1  -5  10   20.44   10.29
   1  -5  10   -7.89    9.68
  -1  -5  10    6.39    4.31
   1  -5  10   11.19    4.48
   1  -5 -10    7.04    3.91
   1  -5  10    5.45    7.57
   1   5  10   -5.33    7.71
   1   5 -10    3.41    3.61
  -1   5 -10    8.65    3.37
   1  -5  11  235.75   19.72
   1   5  11  299.40   20.70
  -1   5  11  227.34   15.03
  -1  -5  11  230.64   15.56
   1  -5 -11  230.10   15.56
  -1  -5 -11  244.24   15.47
  -1  -5  11  265.26   21.74
   1  -5  11  242.47   14.94
  -1  -5  11  251.68   15.03
  -1   5  11  236.22   14.99
   1   5  11  248.29   15.01
  -1   5 -11  238.18   14.79
   1   5 -11  248.91   15.04
  -1   5  12    1.36    2.99
  -1  -5  12   -1.77    3.85
  -1   5  12    4.82    3.22
  -1  -5  12    4.06    3.29
   1  -5  12    4.73    3.23
   1   5  12    4.00    3.10
  -1   5 -12    4.70    2.87
   1   5 -12   -1.71    3.30
   1  -5 -12   -1.74    4.17
  -1  -5 -12   -0.22    3.83
   1  -5  13   15.46    3.66
  -1  -5 -13   17.41    3.17
   1  -5 -13   20.74    3.75
  -1   5  13   22.47    3.28
   1   5  13   21.59    3.17
   1  -5  13   17.73    3.15
  -1  -5  13   18.24    3.20
   1   5 -13   14.12    3.19
  -1   5  14    5.45    2.02
   1  -5  14    5.70    2.00
   1   5  14    5.11    2.00
  -1  -5  14    4.20    2.00
   1   5 -14    4.74    1.95
   1  -5 -14    6.09    1.69
   1   5 -14    7.27    1.99
   1  -5 -14    3.40    1.65
   1  -5  14    0.11    2.23
   1  -5 -14    1.77    1.60
  -1  -5  14    5.88    2.49
   1  -6   0   -2.68    6.96
  -1  -6   0   -3.37    6.25
  -1  -6   0    1.69    4.25
   1  -6   0    0.35    3.58
   1  -6   1    0.31    1.54
   1   6   1    0.08    1.91
  -1  -6  -1    7.31    7.43
   1  -6  -1    3.38    7.05
   1  -6   1    3.83    4.58
   1  -6  -1    0.55    2.30
  -1  -6   1    0.29    5.13
  -1  -6   2  105.52    9.95
   1  -6   2  106.55    9.60
   1  -6   2  116.75    9.07
   1  -6  -2  142.15    9.56
   1   6   2  134.20    8.17
   1  -6   2  102.11    7.78
  -1  -6   3  212.54   15.44
   1  -6   3  196.12   13.67
   1  -6  -3  227.32   14.24
   1  -6   3  199.92   15.16
   1  -6   4    9.65    7.58
  -1  -6   4    6.01    7.50
   1  -6  -4   10.20    4.61
   1  -6   4    7.65    4.25
   1  -6   5   27.77    7.96
  -1  -6   5   22.83    8.52
  -1  -6   5   18.75    4.09
   1  -6  -5   31.66    4.63
   1  -6   5   26.01    4.21
  -1  -6  -5   41.62    5.10
   1   6  -6   23.56    3.02
  -1  -6   6   21.57    3.82
   1  -6   6   25.97    3.86
   1  -6   6   19.94    3.04
  -1  -6   6   22.66    3.08
   1   6  -6   29.08    6.82
  -1   6   6   26.89    3.12
   1   6   6   26.83    3.00
   1   6  -6   23.17    7.17
  -1   6   7    3.60    2.69
   1   6   7    8.92    2.68
  -1  -6   7   -2.86    8.80
   1  -6   7   13.64    8.61
  -1   6  -7    9.29    2.69
   1   6  -7    6.02    2.74
   1   6   7    9.06    2.45
  -1  -6   7    8.60    3.76
   1  -6   7    6.32    3.72
   1   6  -7    8.03    2.58
   1  -6   7    9.33    2.99
  -1  -6   7    7.25    2.72
  -1   6   8  190.95   11.89
   1  -6   8  174.43   11.85
   1   6   8  198.09   11.86
  -1  -6   8  177.56   11.90
  -1  -6   8  194.40   18.27
   1  -6   8  213.74   18.74
   1   6  -8  174.15   11.80
  -1   6  -8  196.42   11.79
   1   6   8  214.36   11.71
  -1  -6   8  189.84   12.42
   1  -6   8  187.69   12.48
   1  -6   8  181.77   12.16
  -1   6   9   63.56    5.54
   1   6   9   59.56    5.54
   1  -6   9   60.87    5.30
  -1  -6   9   57.36    5.35
   1  -6   9   79.20   13.39
  -1  -6   9   57.37   12.41
   1  -6   9   47.53    9.38
   1   6   9   64.10    9.77
  -1   6  -9   65.66    5.25
   1   6  -9   69.04    5.55
   1  -6  -9   57.39    6.06
   1  -6   9   63.13    5.76
   1  -6   9   56.45    6.27
  -1  -6   9   58.96    6.32
   1   6  10    3.09    6.55
   1  -6  10    3.17    6.63
   1  -6  10    4.34    4.63
  -1  -6  10    4.04    4.63
   1  -6 -10   -3.03    3.97
   1  -6  10   10.76   10.62
  -1  -6  10   10.47   10.48
   1  -6  10   -1.50    3.30
  -1  -6  10    1.96    3.61
  -1   6  10   -1.07    3.24
   1   6  10    0.63    3.27
   1   6 -10   -1.90    3.45
  -1   6 -10    2.12    2.97
  -1  -6  11    0.84    4.26
   1  -6  11   -3.11    6.64
  -1   6  11    2.06    6.77
  -1  -6  11    7.17    6.79
   1   6  11    6.13    7.04
  -1  -6  11    2.77    3.40
   1  -6  11    0.62    3.43
  -1   6  11    5.67    3.52
   1   6  11    0.62    3.36
  -1  -6  11    5.05    8.70
   1   6 -12    3.58    3.01
  -1  -6 -12    6.64    3.53
   1  -6 -12   -2.61    3.83
   1  -6  12   -2.17    3.13
  -1   6  12   -1.67    2.95
  -1  -6  12   -0.37    3.14
   1   6  12    2.20    3.07
   1   6 -13    1.44    2.52
  -1   6  13    1.28    2.54
  -1  -6  13    2.39    2.74
   1  -6  13   -0.83    2.55
   1   6  13   -0.42    2.60
   1  -6  13    5.81    3.23
   1  -6 -13    2.03    3.19
  -1  -6 -13    0.83    2.52
  -1   6 -14   19.58    2.25
   1   6 -14   22.56    2.29
  -1  -6  14   31.46    3.12
  -1  -6  14   37.09    2.72
   1  -6  14   29.28    2.64
  -1   6  14   35.73    2.78
   1   6  14   42.25    2.77
  -1   6 -14   22.85    2.27
   1   6 -14   22.70    2.27
   1  -6  14   29.06    2.92
  -1  -7   0    1.13    4.62
   1  -7   0   -0.63    3.67
   1  -7   0   -2.30    7.25
  -1  -7   0   -3.14    6.77
   1  -7  -1  773.84   44.82
  -1  -7   1  833.81   46.34
  -1  -7  -1  783.33   45.60
   1  -7  -1  787.99   47.41
  -1  -7  -1  833.18   47.58
   1  -7   1  821.16   46.03
   1  -7   2  198.16   13.92
   1  -7   2  191.31   13.60
   1  -7  -2  169.00   13.62
  -1  -7   2  179.38   13.80
   1  -7  -2  195.93   15.67
   1   7   2  179.48   11.79
   1  -7   2  214.85   11.77
   1  -7   3  207.51   14.27
   1  -7   3  201.89   13.01
   1  -7  -3  160.90   12.80
  -1  -7   3  207.52   14.57
   1  -7   3  176.90   11.88
   1   7   3  172.43   11.87
   1  -7   4  357.28   22.12
   1  -7  -4  339.99   22.43
   1  -7   4  321.40   23.97
   1   7  -4  364.25   20.37
  -1  -7   4  362.03   24.52
   1  -7   5  161.77   10.24
  -1  -7   5  162.07   10.24
   1  -7   5  165.56    9.83
  -1  -7   5  173.00    9.85
   1  -7   5  167.06   11.22
  -1  -7   5  144.86   11.19
  -1  -7  -5  128.64   11.20
   1  -7  -5  140.37   11.23
   1  -7   6  106.11    7.61
  -1  -7   6  121.16    7.65
  -1   7  -6   98.66    6.79
   1   7  -6  100.65    6.98
  -1  -7   6   99.35    7.03
   1  -7   6   98.76    7.00
  -1   7   6  112.01    6.97
   1   7   6  110.77    6.96
   1  -7   6  104.30   12.26
  -1  -7   6   89.99   11.62
   1   7  -7  117.98    8.11
  -1   7  -7  131.56    8.11
   1   7   7  116.21    7.86
  -1  -7   7  126.59    8.27
   1  -7   7  138.34    8.33
   1   7   7  123.94    8.17
  -1   7   7  117.10    8.16
   1  -7   7  146.94   14.80
  -1  -7   7  124.85   14.52
  -1  -7   7  123.77    8.84
   1  -7   7  122.32    8.87
  -1  -7   8  369.32   25.87
   1  -7   8  361.16   26.46
   1  -7   8  344.02   19.42
   1   7   8  325.19   19.33
  -1   7   8  293.14   19.23
  -1  -7   8  319.96   19.37
   1  -7   8  336.02   19.71
  -1   7  -8  330.03   19.22
   1   7  -8  318.84   19.31
   1   7   8  320.04   19.04
   1  -7   8  313.37   23.12
  -1  -7   8  321.46   19.80
   1  -7   8  359.01   20.01
   1  -7   9    3.64    4.23
  -1  -7   9    3.58    4.14
   1   7   9   -5.60    6.48
   1  -7   9   -6.73    6.34
   1   7  -9    0.20    3.39
  -1   7  -9   -2.59    3.14
   1   7   9   -0.60    3.39
  -1   7   9   -1.21    3.50
   1  -7   9   11.85   10.45
  -1  -7   9    5.16   10.75
   1  -7   9    1.64    3.63
  -1  -7   9    3.11    3.39
   1  -7   9    1.24    3.10
   1  -7 -10   68.30    6.17
  -1   7 -10   67.51    5.57
   1   7 -10   80.31    5.92
  -1  -7  10   68.85    6.71
   1  -7  10   66.64    9.85
   1   7  10   53.29    9.29
  -1  -7  10   50.47   11.98
   1  -7  10   57.20   12.25
   1   7  10   57.68    5.77
   1  -7  10   63.74    5.87
  -1  -7  10   70.39    5.92
  -1   7  10   61.21    5.79
  -1   7  11   -3.85    6.60
  -1  -7  11   12.41    6.55
   1  -7  11    4.79    5.78
   1   7  11    0.95    6.03
  -1  -7  11   20.12    9.50
   1   7 -12   13.56    3.11
   1  -7  12   12.86    3.84
  -1  -7 -12   13.66    3.74
   1  -7 -12   15.56    4.01
  -1   7  12   15.47    3.43
   1  -7  12   12.37    3.11
  -1  -7  12    7.55    3.17
   1   7  12   11.68    3.14
   1  -7  13   54.63    4.28
  -1  -7  13   49.83    4.26
  -1  -7  13   54.22    4.87
   1   7  13   58.33    4.31
  -1   7  13   61.34    4.35
   1  -7 -13   44.64    3.70
   1   7 -13   47.75    3.86
   1  -7  13   52.52    4.81
   1  -7 -13   50.63    3.74
   1   7 -13   43.44    3.87
   1  -7 -13   49.70    4.64
  -1  -7 -13   45.52    4.11
  -1   7  14   13.23    2.02
  -1  -7  14   14.35    1.90
   1   7  14   12.49    1.94
   1  -7  14   12.96    1.94
   1  -7  14    9.96    2.15
  -1  -7  14   14.11    2.31
   1   7 -14   11.08    2.03
   1  -8   0    2.47    4.00
  -1  -8   0    1.28    4.86
   1  -8   0   -2.17    7.16
  -1  -8   0    2.66    6.84
   1  -8   1  661.38   40.67
   1  -8   1  635.09   41.13
   1  -8  -1  689.78   39.50
   1  -8  -1  740.24   41.56
  -1  -8   1  702.60   41.10
  -1  -8  -1  728.11   40.35
   1  -8  -1  698.71   42.51
  -1  -8  -1  737.68   42.46
   1  -8   2 1113.28   63.40
   1  -8   2 1098.89   63.52
   1  -8  -2  994.08   63.24
   1   8   2 1074.10   61.45
  -1  -8  -2 1132.40   62.22
  -1  -8   2 1122.35   63.72
   1  -8  -2 1146.25   65.10
  -1  -8  -2 1176.54   65.28
   1  -8   3  184.38   14.66
   1  -8  -3  199.07   13.71
   1  -8   3  189.71   13.33
   1   8   3  175.76   11.72
   1  -8   3  159.91   11.52
  -1  -8   3  207.73   14.82
   1   8  -3  188.35   10.82
   1  -8   4  687.91   40.96
   1  -8  -4  627.79   39.41
   1  -8   4  729.26   39.40
   1   8  -4  647.32   37.13
  -1  -8   4  670.14   40.98
   1  -8   4  660.08   38.70
   1   8   4  660.68   38.68
   1   8  -5  197.39   12.34
   1  -8   5  215.87   12.44
  -1  -8   5  206.00   12.38
   1  -8   5  221.25   14.19
  -1  -8   5  224.24   14.35
  -1  -8  -5  192.44   14.19
   1  -8  -5  181.19   14.13
   1  -8   5  218.75   14.53
  -1  -8   5  201.49   12.72
  -1  -8   6   14.72    3.02
   1  -8   6   13.42    2.90
  -1  -8   6    8.72    3.45
   1  -8   6   12.15    8.72
  -1  -8   6   13.88    8.19
   1   8   6   10.14    2.82
  -1   8   6   13.44    2.85
   1   8  -6    7.00    2.82
  -1   8  -6    8.87    2.60
   1   8  -7  185.48   11.57
  -1   8  -7  170.95   11.35
  -1  -8   7  206.28   17.59
   1  -8   7  220.74   18.55
  -1  -8   7  187.03   12.13
  -1  -8   7  197.91   11.70
   1  -8   7  193.90   11.64
   1   8   7  176.79   11.23
   1   8   7  177.56   14.46
   1  -8   7  208.52   15.04
   1   8   7  188.06   11.53
  -1   8   7  182.38   11.52
  -1   8  -8   32.17    3.81
   1   8  -8   34.17    4.07
  -1  -8   8   39.21   11.66
  -1  -8   8   22.16    4.80
   1  -8   8   39.88    4.24
  -1  -8   8   30.81    4.04
   1   8   8   24.93    3.34
  -1   8   8   26.77    3.82
   1   8   8   39.00    3.97
   1  -8   8   36.69    7.76
   1   8   8   47.77    7.39
  -1   8  -9    9.72    3.20
   1   8  -9   12.37    3.29
  -1   8   9   13.46    3.58
   1   8   9    6.84    3.26
  -1  -8   9   12.07    4.35
   1  -8   9    8.39    3.48
  -1  -8   9    6.72    3.67
   1  -8   9    3.93    3.85
  -1  -8   9    6.62   11.24
   1  -8   9   17.57   11.37
   1   8   9   -1.79    6.53
   1  -8   9   10.11    6.81
  -1   8  10  209.59   16.58
   1   8  10  199.55   16.41
   1  -8  10  175.14   19.50
  -1  -8  10  180.63   18.81
  -1  -8  10  189.96   12.26
  -1   8  10  195.85   12.23
   1   8  10  189.94   12.15
   1  -8  10  189.66   12.27
   1  -8 -10  185.05   12.50
   1   8 -10  191.72   12.15
  -1  -8  11   40.86    9.88
   1  -8 -11   36.17    4.62
   1   8 -11   42.05    4.43
   1  -8  12    3.97    3.61
   1  -8  12    9.76    2.93
  -1  -8  12    4.00    3.02
   1   8  12    7.91    2.95
  -1   8  12    6.53    3.07
   1  -8 -12    0.21    3.71
  -1  -8 -12    8.14    3.30
  -1  -8 -13    4.17    2.33
   1  -8 -13    0.27    2.76
   1   8 -13    3.28    1.67
  -1   8 -13    8.17    1.74
   1   8  13    5.64    2.33
   1  -8  13    8.91    2.42
  -1  -8  13    8.79    2.52
  -1   8  13    2.68    2.42
   1   8 -13    5.57    1.74
  -1   8 -13    4.49    1.67
  -1  -8  13    9.95    3.09
   1  -8  13    5.72    2.89
   1  -8  14    5.77    1.50
   1   8  14    4.75    1.47
  -1   8  14    6.53    1.48
  -1  -8  14    5.83    1.53
   1  -8  14    8.04    1.72
  -1  -8  14    1.25    1.76
   1  -9   0   -4.42    6.38
   1  -9   0    3.41    4.23
  -1  -9   0    3.20    5.10
  -1  -9   0    6.22    7.85
  -1  -9  -1  776.06   43.36
  -1  -9   1  714.98   44.07
   1  -9  -1  765.66   44.73
   1  -9  -1  727.72   42.40
   1  -9   1  798.17   44.60
   1  -9   1  759.53   43.87
  -1  -9  -1  747.04   45.76
   1  -9  -1  703.47   45.64
  -1  -9   2  501.17   31.85
  -1  -9  -2  513.58   30.02
  -1  -9  -2  535.57   33.45
   1   9  -2  494.53   29.10
   1  -9  -2  551.25   33.44
   1  -9  -2  565.24   32.13
   1  -9   2  487.08   31.59
   1  -9   2  547.67   31.68
  -1  -9   3   19.95    7.34
   1  -9   3   22.30    7.10
   1  -9  -3   13.46    5.93
   1  -9   3   14.98    5.62
  -1  -9  -3   12.95    8.96
   1  -9  -3    4.05    8.91
   1   9  -3   11.85    2.50
   1  -9  -4  214.62   14.23
   1  -9   4  195.10   13.61
   1  -9  -4  176.69   11.55
   1   9  -4  178.29   10.78
  -1  -9   4  198.73   11.12
   1  -9   4  163.75   11.00
  -1  -9   5  724.69   42.07
  -1  -9  -5  673.40   42.11
   1  -9  -5  628.37   42.03
   1  -9   5  729.00   42.04
  -1  -9   5  739.09   44.62
   1  -9   5  741.65   44.38
   1   9  -5  680.04   39.97
  -1  -9   5  703.05   40.03
   1  -9   5  717.04   40.05
   1   9   5  721.77   39.80
  -1  -9   5  707.65   40.27
  -1  -9   6    1.97    8.11
   1  -9   6   -1.00    7.85
  -1  -9   6    1.30    2.79
   1  -9   6    1.64    2.67
  -1  -9   6    0.83    3.39
   1   9  -6    0.63    2.66
  -1   9  -6    2.00    2.41
  -1  -9   7  586.95   34.12
   1  -9   7  668.50   40.56
  -1  -9   7  604.66   39.88
   1  -9   7  597.84   33.79
  -1  -9   7  594.66   33.81
  -1   9  -7  577.80   33.63
   1   9  -7  581.69   33.71
   1   9   7  556.63   33.50
  -1   9   7  618.81   33.79
   1   9   7  593.43   33.71
  -1  -9   8  228.37   14.69
   1  -9   8  267.91   21.86
  -1  -9   8  245.80   21.45
   1  -9   8  227.89   14.20
  -1  -9   8  211.34   14.17
  -1   9   8  229.80   14.11
   1   9   8  251.27   14.18
   1   9  -8  215.01   14.10
   1   9   8  235.81   13.80
   1   9  -9   31.40    4.33
  -1   9   9   31.98    4.29
   1   9   9   39.52    4.43
   1  -9   9   33.32    4.43
  -1  -9   9   29.14    4.37
  -1  -9   9   36.18   11.04
   1  -9   9   41.08   12.04
  -1  -9  10   69.30    5.85
   1  -9  10   69.55    5.75
   1   9 -10   71.76    5.70
   1   9  10   64.20    5.73
  -1   9  10   72.94    5.82
   1  -9 -10   55.32    6.05
   1  -9  10   66.15   12.61
  -1  -9  10   71.38   12.62
  -1   9  11   82.84    6.29
   1   9  11   80.28    6.24
   1  -9 -11   73.78    6.27
   1  -9  11   81.74    6.23
  -1  -9  11   84.84    6.16
   1  -9  11   81.67    6.95
   1   9  12   11.67    2.99
  -1   9  12    2.34    2.85
   1  -9  12    1.34    3.62
  -1  -9  12    7.41    3.60
  -1  -9  12    5.42    2.87
   1  -9  12    3.93    2.64
   1  -9 -12    2.25    3.34
  -1  -9 -12    5.20    3.08
   1  -9 -13   50.08    4.09
  -1  -9 -13   35.19    3.65
  -1  -9  13   48.00    4.27
   1  -9  13   45.09    4.23
  -1   9  13   55.68    4.02
   1   9  13   57.35    3.98
  -1   9 -13   43.63    3.54
   1   9 -13   51.81    3.89
   1  -9  13   56.62    3.91
  -1  -9  13   51.32    3.91
   1 -10   0    0.31    3.87
  -1 -10   0    7.10    5.11
   1 -10   0    5.65    5.83
   1 -10  -1   60.37    7.62
   1 -10   1   36.69    7.32
   1 -10  -1   53.22    9.68
  -1 -10  -1   64.51    9.58
  -1 -10   1   42.83    7.17
   1 -10   1   50.61    6.74
  -1 -10  -1   44.24    5.72
   1 -10  -2   23.10    3.60
   1 -10   2   21.46    6.32
  -1 -10   2   18.57    7.14
   1 -10  -2   17.80    6.75
   1 -10   2   22.89    6.60
   1  10  -2   21.52    3.21
   1 -10   2   19.93    3.10
  -1 -10   2   24.49    3.10
   1  10  -3    3.55    2.28
   1 -10   3    2.10    2.71
  -1 -10   3    5.58    2.60
   1 -10   3    1.59    2.58
   1 -10  -3   -0.18    3.36
   1  10  -3    3.53    2.49
   1 -10  -3    2.42    3.05
   1 -10   3   17.19    6.69
  -1 -10   3    2.68    6.88
   1 -10   3   -2.30    5.78
   1  10   4  172.52    9.89
   1 -10   4  161.92   10.51
   1 -10  -4  155.95   10.55
   1  10  -4  158.61    9.79
  -1 -10  -4  153.07   15.77
   1 -10  -4  151.64   15.74
   1 -10   4  165.08   10.18
  -1 -10   4  162.48   10.15
   1 -10   5   15.70    3.69
  -1 -10   5   11.12    2.99
   1 -10   5   18.34    3.25
  -1 -10   5   13.81    8.96
   1 -10   5   17.20    8.67
   1  10   5   17.12    2.47
   1 -10  -5   24.91    9.95
  -1 -10   6   27.24    9.77
   1 -10   6   12.68    8.44
   1 -10   6   19.65    3.40
  -1 -10   6   14.39    3.15
  -1 -10   7   -1.19    9.62
   1 -10   7    7.21    9.76
   1  10  -7    2.95    3.12
  -1  10   7    7.84    3.06
   1  10   7    3.95    2.99
  -1 -10   7    3.27    3.00
   1 -10   7    5.21    3.29
   1 -10   8   61.87   12.45
  -1 -10   8   57.27   12.48
   1  10  -8   35.50    4.41
   1  10   8   46.32    4.53
  -1 -10   8   39.49    4.63
   1 -10   8   29.08    4.45
  -1  10   8   43.17    4.43
  -1  10   9    0.41    3.46
   1  10   9   -0.40    3.39
  -1 -10   9    5.92    3.56
   1 -10   9    4.86    3.44
   1 -10   9    2.92    4.26
  -1 -10   9   -6.71   10.14
   1 -10   9   -1.37   10.80
  -1 -10  10   10.33    9.57
   1 -10  10   19.69   10.68
   1 -10 -10    8.12    9.18
  -1  10  11   33.45    4.17
   1  10  11   42.55    4.23
   1 -10  11   42.49    4.21
  -1 -10  11   37.11    4.21
   1 -10 -11   37.33    4.18
  -1 -10  11   41.68    4.88
   1 -10  11   33.05    4.56
   1  10  12   61.11    4.57
  -1  10  12   62.20    4.61
   1 -10  12   47.89    4.38
  -1 -10  12   53.85    4.53
   1 -10  12   57.13    4.94
  -1 -10  12   48.89    4.94
   1 -10 -12   47.18    4.85
  -1 -10 -12   46.97    4.57
  -1  10 -12   53.63    4.16
   1  10 -12   57.64    4.44
   1  10 -13   -2.62    1.77
   1 -10  13   -0.45    1.92
   1  10  13   -3.15    1.92
  -1  10  13    1.69    1.97
  -1 -10  13    2.57    1.92
  -1 -10 -13   -0.22    1.60
   1 -10 -13    2.09    2.09
  -1 -10  13    3.38    2.25
   1 -10  13    2.56    2.35
   1 -11   0    0.13    2.51
  -1 -11   0    1.39    2.52
  -1 -11   0    0.43    4.54
  -1 -11  -1   51.24    4.55
   1 -11  -1   47.31    4.57
   1 -11   1   40.21    6.11
  -1 -11   1   31.22    6.56
   1 -11  -1   47.36    4.21
  -1 -11   1   46.52    4.20
   1 -11   1   48.28    4.16
  -1 -11  -1   50.07    4.14
   1  11  -2   41.29    3.96
   1 -11  -2   43.02   10.45
   1 -11  -2   34.61    4.17
   1 -11  -2   41.83    4.46
  -1 -11  -2   40.60    4.18
   1 -11   2   42.72    6.84
  -1 -11   2   44.62    7.92
   1 -11   2   41.01    3.97
   1 -11   2   39.07    3.91
  -1 -11   2   37.57    3.91
   1  11  -2   50.55    3.93
  -1 -11   3   49.16    4.74
   1 -11   3   49.08    4.72
   1 -11  -3   55.05    8.22
   1 -11  -3   75.96   10.80
  -1 -11  -3   87.35   11.40
   1  11  -3   61.41    4.43
   1  11  -3   65.89    4.70
   1 -11  -3   55.48    5.30
   1 -11  -3   59.96    5.15
   1 -11   3   56.84    4.97
  -1 -11   3   55.26    4.69
  -1 -11   4   15.70    6.15
   1 -11  -4   10.65    5.91
  -1 -11  -4   12.71    6.09
   1 -11   4   17.11    6.10
   1 -11   4    8.85    2.82
  -1 -11   4   12.82    2.99
  -1 -11  -4   10.58    9.14
   1  11  -4   13.45    2.34
   1 -11  -4   13.70    9.11
   1 -11   4   18.50    3.36
  -1 -11   4   11.57    3.08
   1  11  -4   10.53    2.78
   1  11   4   12.63    2.43
  -1  11  -4   13.43    2.51
   1 -11  -4    9.84    3.51
   1 -11   4   12.36    7.22
  -1 -11   4   10.36    7.82
   1 -11   5   12.81    3.80
  -1 -11   5   17.28    3.45
  -1 -11  -5    4.68   10.20
   1 -11  -5   16.18   10.08
   1 -11   5   16.57    3.30
  -1 -11   5   22.18    3.42
   1  11   5   14.12    2.56
  -1  11  -5   18.16    2.80
   1  11  -5   15.62    2.94
   1 -11  -5   25.45    6.23
  -1 -11  -5    9.96    5.62
   1 -11   5   23.46    6.00
  -1 -11   5   23.01    5.76
  -1 -11   5   16.67    8.70
   1 -11   5   17.39    8.34
   1 -11   6    2.08    3.16
  -1 -11   6   -1.88    3.18
   1 -11   6   -0.23    3.68
   1 -11  -6   -2.53    9.54
  -1 -11  -6   -1.29   10.61
  -1 -11   6    5.54    8.87
   1 -11   6   -1.11    9.05
  -1 -11   7   36.37    4.48
   1 -11   7   37.35    4.41
  -1  11   7   38.89    4.44
   1  11   7   37.71    4.43
   1 -11   7   31.21    4.99
   1 -11  -7   19.04   11.22
   1 -11   7   40.89   10.86
  -1 -11   7   30.98   11.75
  -1 -11   8    0.63    3.27
   1 -11   8    0.21    3.19
   1 -11   8    8.49    3.96
   1  11   8   -0.20    3.33
  -1  11   8    0.80    3.29
   1 -11  -8    9.92   11.40
   1 -11   8   -2.66   10.29
  -1 -11   8    3.97   10.04
   1 -11   9   44.42    5.70
   1 -11   9   45.20    5.62
  -1 -11   9   47.92    5.02
  -1  11   9   56.11    5.00
   1  11   9   48.37    4.78
   1 -11   9   40.81    4.90
   1 -11   9   52.51   11.05
  -1 -11   9   42.64   11.56
   1 -11  -9   51.59   11.73
  -1 -11  -9   54.77   12.70
  -1 -11  10   -5.28    4.01
  -1 -11  10    7.48    9.17
   1 -11  10   -5.03    9.79
   1 -11  10    7.25    3.37
   1 -11 -10    5.79    3.58
   1 -11 -10   22.93    9.32
  -1 -11 -10    2.65    9.08
   1 -11  11   31.02    4.41
  -1 -11  11   25.17    4.14
   1  11 -11   30.24    3.71
  -1  11 -11   32.77    3.32
   1 -11  11   35.02    3.78
   1 -11 -11   22.52    3.76
  -1  11  11   31.75    3.73
   1  11  11   30.90    3.72
  -1 -11  11   42.61    3.89
  -1 -11  12    1.87    2.39
   1 -11  12    1.58    2.35
  -1 -11 -12    3.97    2.50
   1 -11 -12    0.29    2.85
  -1  11 -12    1.98    1.83
   1  11 -12    1.38    2.13
  -1 -11  12   -1.01    2.77
   1 -11  12    6.12    2.92
   1  11  12    3.90    2.51
  -1  11  12    5.86    2.57
  -1 -11  13    1.97    1.87
   1 -11  13    3.50    1.94
   1 -11 -13   -0.54    1.80
  -1  11  13   -1.28    1.68
  -1 -11  13    1.19    1.61
   1  11  13    2.39    1.56
   1 -11  13    1.62    1.64
   1 -12   0    4.39    5.78
  -1 -12   0    1.35    2.82
   1 -12   0    1.64    3.03
  -1 -12   0    2.15    2.70
   1 -12   0   -0.58    2.68
   1 -12   0    4.69    2.96
  -1 -12  -1  108.19    7.07
   1 -12  -1  103.37    7.06
   1 -12   1   99.51    6.97
  -1 -12   1  108.33    6.99
  -1 -12   1   98.46    9.73
   1 -12   1  103.52    7.05
   1 -12  -1   95.80    7.23
  -1 -12  -1  100.88   12.57
   1 -12  -1   97.00   10.57
   1 -12   1   98.62   10.71
   1 -12  -1   93.83    7.28
  -1 -12  -1  103.17    7.21
   1 -12   1  105.97    6.95
   1 -12   2  358.21   19.68
  -1 -12   2  359.77   19.68
   1 -12  -2  321.65   19.80
   1  12  -2  328.41   19.50
  -1 -12  -2  307.54   19.78
   1 -12  -2  315.63   19.89
   1 -12   2  329.68   19.58
  -1 -12  -2  350.37   25.39
   1 -12  -2  364.03   25.32
   1  12  -2  337.93   19.62
   1 -12  -2  338.08   23.20
   1 -12   2  360.36   23.28
   1 -12   2  345.56   22.40
   1 -12  -3   -4.75    3.49
   1 -12  -3    1.28    3.50
   1  12  -3    4.15    2.62
   1 -12   3   -1.31    2.89
  -1 -12   3    0.33    2.69
   1 -12  -3    6.90    6.44
  -1 -12  -3    3.67    6.12
  -1 -12   3    3.66    6.74
   1 -12   3    7.42    6.11
  -1 -12   3   -1.59    7.74
  -1 -12  -3    1.06    8.70
   1 -12  -3    4.26    8.99
   1  12  -3    0.14    2.32
  -1 -12   3    2.13    2.55
   1 -12   3    2.57    2.79
   1 -12   4  827.23   47.48
  -1 -12   4  835.91   47.48
  -1 -12  -4  904.55   53.70
   1 -12  -4  844.52   53.15
   1  12  -4  822.23   47.34
  -1 -12  -4  803.03   50.66
   1 -12  -4  772.64   50.61
  -1 -12   4  831.88   51.94
   1 -12   4  874.21   50.91
  -1 -12   4  817.99   50.73
   1 -12   4  843.69   51.66
   1 -12  -4  817.90   47.75
  -1 -12   4  845.58   47.48
   1 -12   4  854.34   47.64
   1  12   4  853.08   47.21
   1  12   5   32.49    3.43
   1 -12   5   51.86    9.80
  -1 -12   5   49.96   10.88
   1 -12   5   42.08    4.46
   1  12  -5   40.43    4.03
  -1 -12  -5   29.02    6.97
   1 -12  -5   33.07    7.12
  -1 -12   5   52.83    7.40
   1 -12   5   36.51    7.10
   1 -12  -5   42.54   11.63
  -1 -12  -5   29.61   10.33
   1  12  -5   35.84    3.79
  -1 -12   5   40.64    4.48
  -1 -12   5   44.38    4.36
   1 -12   5   35.18    4.59
  -1 -12   6    4.12    3.18
   1 -12   6    4.93    3.15
  -1 -12   6    2.33    9.76
   1 -12   6   -1.16    9.51
  -1 -12  -6   -8.02   10.90
   1 -12  -6   -5.22   10.21
   1  12  -6    3.56    2.90
  -1 -12   6    4.17    3.36
   1 -12   6    3.23    3.75
  -1 -12   7  133.19    9.64
   1  12  -7  136.64    9.05
  -1  12  -7  134.32    8.85
   1  12   7  145.84    9.28
  -1  12   7  144.09    9.28
   1 -12  -7  139.03   16.86
  -1 -12  -7  138.35   16.53
  -1 -12   7  133.11    9.34
   1 -12   7  121.77    9.26
  -1 -12   7  143.89   16.07
   1 -12   7  142.82   15.89
   1 -12   7  149.01    9.77
   1  12   8  175.13   11.34
  -1  12   8  186.29   11.40
   1  12  -8  165.80   11.08
   1 -12   8  159.51   11.69
  -1 -12   8  179.06   11.46
   1 -12   8  180.92   11.41
   1 -12   8  199.62   18.94
  -1 -12   8  184.78   18.45
  -1 -12   8  175.79   11.67
   1 -12  -8  168.79   18.31
  -1 -12  -8  203.74   19.58
   1 -12  -9   10.60    9.74
  -1 -12  -9    5.51   10.88
  -1 -12   9    0.94    3.58
   1 -12   9    5.11    4.06
   1 -12   9   -2.60    8.86
  -1 -12   9   10.40    9.97
   1  12 -10  110.50    7.49
  -1 -12 -10   97.02    7.54
   1 -12 -10  105.30    7.85
   1 -12  10  113.97    8.18
  -1 -12  10  110.15    7.99
   1  12  10  114.76    7.70
  -1  12  10  136.07    7.82
   1 -12  10  101.90    7.84
   1 -12  10  112.80    7.77
  -1 -12  10  114.20    7.82
  -1 -12  11    3.50    3.01
   1 -12  11    0.35    3.31
   1 -12 -11    1.29    2.56
   1  12 -11   -3.18    2.51
   1 -12  11   -1.17    2.66
  -1 -12  11    1.34    2.78
  -1  12  11    3.62    2.82
   1  12  11   -1.19    2.65
   1 -12  12    4.63    2.60
  -1 -12  12    6.26    2.45
   1  12 -12    3.26    1.86
  -1 -12 -12    0.85    2.27
   1 -12 -12    2.73    2.60
   1 -12  12    3.45    2.10
  -1  12  12    2.60    2.23
  -1 -12  12    7.27    2.22
   1  12  12    3.53    2.19
   1 -12  13   33.01    2.61
   1 -13   0   -0.82    6.77
  -1 -13   0    2.47    3.06
   1 -13   0    2.25    3.41
  -1 -13   0   -5.49    3.05
   1 -13   0    0.98    2.82
   1 -13   0   -0.36    2.96
   1 -13   1  440.17   30.03
   1 -13  -1  495.10   30.64
   1  13  -1  446.10   26.37
   1 -13  -1  460.48   26.44
   1 -13   1  441.64   26.25
  -1 -13  -1  425.59   26.42
   1 -13  -1  456.04   26.56
  -1 -13   1  461.07   26.28
   1 -13   1  463.43   26.27
  -1 -13  -1  474.34   26.28
   1 -13  -1  469.81   26.30
   1 -13   1  433.18   26.06
   1 -13   2  174.88   10.85
  -1 -13   2  176.63   10.84
   1 -13  -2  161.13   11.04
  -1 -13  -2  167.22   14.95
   1 -13  -2  173.91   15.11
   1 -13   2  166.25   14.91
  -1 -13   2  198.65   15.60
  -1 -13   2  178.51   14.44
  -1 -13  -2  157.01   17.23
   1 -13  -2  194.68   17.67
   1  13  -2  175.46   10.73
   1 -13   2  163.69   10.65
   1 -13   2  165.48   10.73
   1 -13  -2  158.95   11.15
  -1 -13  -2  168.08   11.02
   1  13  -3    0.47    2.55
  -1 -13   3    2.85    3.09
   1 -13   3    0.53    3.00
   1 -13   3    3.16    6.14
  -1 -13   3   10.18    7.71
   1 -13  -3   -4.64    9.08
  -1 -13  -3    8.03    9.49
   1 -13   3    4.96    6.59
   1 -13  -3   -2.52    6.89
  -1 -13  -3    1.63    6.06
  -1 -13   3    4.92    6.89
   1 -13  -3   -1.12    3.75
   1 -13   3    0.72    3.16
  -1 -13  -4  107.32   14.30
   1 -13  -4  114.79   14.97
   1  13  -4  113.22    7.53
  -1 -13   4  113.63   13.12
   1 -13   4  110.56   12.52
  -1 -13   4  125.77   11.91
   1 -13   4  101.64    7.74
  -1 -13   4  102.26    7.60
   1 -13   4  107.25   11.28
  -1 -13  -4   96.26   11.04
   1 -13  -4  108.21   11.68
   1  13   4  116.66    7.27
   1 -13   4  120.24    7.82
  -1 -13   4  108.92    7.76
   1 -13  -5  291.38   24.67
  -1 -13  -5  273.13   24.02
   1  13  -5  286.29   17.46
   1 -13   5  282.91   17.76
  -1 -13   5  302.63   17.68
   1  13   5  314.39   17.37
   1  13  -5  279.65   17.43
  -1 -13   5  290.34   17.74
   1 -13   5  297.34   17.80
   1 -13  -5  256.89   20.85
   1 -13   5  305.02   21.25
  -1 -13   5  321.75   21.49
  -1 -13  -5  281.22   20.94
  -1 -13   5  307.72   23.05
   1 -13   5  311.25   23.10
  -1 -13   6    3.70    3.37
   1 -13   6   -0.21    3.38
  -1 -13   6   -7.24   10.44
   1 -13   6   -2.35    8.63
   1 -13  -6   -8.01   10.50
  -1 -13  -6  -10.85   10.56
   1  13  -6    2.81    3.02
   1 -13   6    4.19    3.71
  -1 -13   6   -0.22    3.43
   1  13  -7  106.12    7.85
  -1  13   7  124.08    8.30
   1  13   7  113.13    8.11
   1 -13   7  109.36    8.48
  -1 -13   7  114.94    8.37
   1 -13  -7  134.33   15.95
  -1 -13  -7  100.83   14.46
   1 -13   7  119.19    8.25
  -1 -13   7  124.71    8.24
  -1 -13   7  128.94   15.45
   1 -13   7  117.58   14.95
   1 -13   8   63.25    5.65
  -1 -13   8   58.08    5.53
   1  13   8   65.50    5.49
  -1  13   8   67.59    5.46
   1 -13   8   53.57    5.89
   1  13  -8   59.30    5.18
  -1 -13  -8   66.31   12.07
   1 -13  -8   56.58   12.80
  -1 -13   8   58.72    5.79
   1 -13   8   77.46   12.86
  -1 -13   9    2.48    9.27
  -1 -13  -9   10.25    9.21
   1 -13  -9    6.19    9.21
   1  13  -9    3.31    2.90
   1 -13   9    2.22    3.47
  -1 -13   9    5.53    3.38
   1 -13   9    2.68    3.90
  -1 -13   9    2.01    3.42
   1 -13  10   82.07    6.03
   1 -13  10   81.41    6.17
  -1 -13  10   67.18    5.90
  -1 -13 -10   72.12    5.59
   1 -13 -10   63.69    5.80
  -1 -13  10   76.23    5.86
   1 -13  10   80.05    5.87
   1  13  10   77.21    5.83
  -1  13  10   80.03    5.86
   1  13 -10   74.69    5.53
  -1 -13  11  103.81    7.21
   1 -13 -11   89.85    6.91
   1 -13  11  100.99    7.31
   1 -13  11  107.77    7.11
  -1 -13  11  119.19    7.21
  -1  13  11  126.38    7.23
   1  13  11  127.97    7.21
   1  13 -11   98.12    6.81
   1 -13  12    7.53    1.89
   1  13  12    7.88    1.95
  -1 -13  12    3.11    1.91
  -1  13  12    4.19    1.94
   1 -13 -12    5.97    2.26
  -1 -13 -12    7.05    1.78
   1 -13  12    8.53    2.19
  -1 -13  12    4.83    1.92
  -1 -14   0    1.78    7.20
   1 -14   0    3.62    7.11
   1 -14   0    1.02    3.16
  -1 -14   0    3.60    3.50
   1 -14   0    3.86    3.67
   1 -14   0   -0.90    3.35
  -1 -14   0    0.89    3.17
   1 -14   1  131.49   12.85
   1 -14  -1  123.06   12.44
  -1 -14   1  103.35   11.96
  -1 -14  -1   89.48   11.62
   1  14  -1  124.80    8.17
   1 -14   1  119.81    7.99
  -1 -14   1  118.66    7.97
   1 -14   1  109.67    7.84
   1 -14  -1  109.27    8.24
   1 -14  -1  114.08    8.54
  -1 -14   1  117.98    8.19
  -1 -14  -1  111.03    8.32
   1 -14  -2  157.76   10.94
  -1 -14  -2  151.69   10.64
  -1 -14   2  174.99   10.45
   1 -14   2  180.15   10.49
  -1 -14  -2  167.09   15.16
   1 -14  -2  150.79   14.37
   1 -14   2  195.82   15.24
  -1 -14   2  181.24   15.40
   1 -14   2  156.73   10.38
   1 -14  -2  143.54   10.62
   1 -14   2  148.04   10.21
  -1 -14   3    0.88    7.03
  -1 -14   3    6.90    3.42
   1 -14   3    0.19    3.16
   1  14  -3    6.93    2.82
   1 -14  -3    3.63    6.56
  -1 -14  -3   -1.79    6.69
  -1 -14   3   18.03    7.42
   1 -14   3    0.90    6.93
   1 -14   3   -1.49    3.05
  -1 -14  -3    4.95   10.28
   1 -14  -3   10.03    9.81
   1 -14   3   -2.92    2.95
   1 -14  -3    0.24    3.84
  -1 -14   4   33.95    4.32
   1 -14   4   40.83    4.32
   1 -14   4   24.95    4.04
   1 -14   4   43.67    8.80
  -1 -14   4   32.79    9.23
  -1 -14   4   53.30    8.89
   1 -14  -4   29.14    7.66
  -1 -14  -4   32.39    8.06
   1 -14   4   28.74    7.53
   1  14   4   30.00    3.29
   1  14  -4   25.59    3.67
   1 -14  -4   41.01   11.78
  -1 -14  -4   30.62   11.35
  -1 -14  -5   70.29   12.56
   1 -14  -5   85.87   13.40
   1  14  -5   79.13    5.96
  -1 -14   5   74.03    6.13
   1 -14   5   72.67    6.26
  -1 -14   5   76.99   11.78
   1 -14   5   80.09   11.90
   1 -14   5   72.92    6.39
  -1 -14   5   74.66    6.37
   1 -14   5   85.83    9.44
  -1 -14  -5   67.06    9.34
   1  14   5   83.04    5.86
   1  14  -5   83.08    5.97
   1 -14  -5   93.33    9.95
  -1 -14   5   85.73    9.79
   1 -14   6    6.12    3.68
  -1 -14   6    3.98    3.44
  -1 -14   6   -7.28    9.11
   1 -14   6    3.50    9.17
  -1 -14   6    5.25    3.20
   1 -14   6   -3.89    3.60
   1 -14  -6   10.80   10.87
  -1 -14  -6   16.38   10.79
   1  14  -6    2.65    2.82
   1 -14   7   22.01    3.82
  -1 -14   7   22.32    3.87
  -1  14   7   16.21    3.54
   1  14   7   25.06    3.67
  -1 -14   7   10.15   10.12
   1 -14   7    2.45    9.26
   1  14  -7   16.42    3.32
  -1 -14  -7   17.74   10.78
   1 -14  -7   29.57   10.92
   1 -14   7   18.96    4.09
  -1 -14   7   20.92    3.91
   1 -14   8  132.92   14.78
  -1 -14   8  127.23   14.65
   1 -14  -8   93.24   14.38
  -1 -14  -8  103.01   14.76
   1 -14   9    6.08    3.11
  -1 -14   9    4.29    3.06
   1 -14   9    1.59    3.33
  -1 -14   9    1.88    3.15
  -1 -14   9    8.26    3.51
   1 -14   9    4.30    3.61
  -1  14   9    5.98    2.97
   1  14   9   -0.87    2.82
   1  14  -9   -1.49    2.62
  -1 -14  10   -0.15    2.77
   1 -14  10    5.29    2.74
  -1 -14  10    0.31    2.75
   1 -14  10   -0.98    2.98
   1 -14 -10    2.51    2.81
  -1 -14 -10   -0.52    2.40
   1 -14  10    2.23    2.83
  -1  14  10    1.47    2.62
   1  14  10   -0.44    2.59
   1  14 -10    1.29    2.18
  -1 -14  11    0.77    2.25
   1 -14  11    2.37    2.19
   1 -14  11    4.19    2.41
  -1 -14  11    1.53    2.16
   1 -14 -11   -1.86    2.66
   1 -14 -11   -0.47    1.96
   1  14  11    1.85    2.16
  -1  14  11    0.44    2.17
   1  14 -11    1.04    1.57
   1 -14  12    4.09    1.62
   1 -14  12    4.28    1.46
  -1 -14  12    7.17    1.50
   1 -14 -12    3.73    1.70
  -1  14  12    7.85    1.50
   1  14  12    3.66    1.51
   1 -15   0    2.22    3.42
   1 -15   0    0.98    3.34
  -1 -15   0   -0.39    3.43
  -1 -15   0    0.93    3.40
   1 -15   0    1.24    3.83
  -1 -15   0   -5.85    8.23
   1 -15   0   -6.89    8.51
   1 -15  -1   35.31    4.70
   1 -15   1   42.58    4.57
  -1 -15  -1   33.25    8.56
   1 -15   1   40.16    8.74
   1 -15  -1   35.59    9.01
  -1 -15   1   31.23    9.00
  -1 -15   1   35.35    4.47
   1 -15   1   40.51    4.70
   1 -15  -1   40.97    5.07
  -1 -15  -1   33.42    4.67
   1 -15   1   42.60    5.14
  -1 -15   1   40.88    4.72
   1 -15  -2   56.67    5.82
   1 -15   2   57.28    5.26
   1 -15   2   65.28    5.49
  -1 -15   2   69.44    5.58
   1 -15  -2   49.02    9.41
  -1 -15  -2   61.33    9.68
   1 -15   2   47.69    9.44
  -1 -15   2   58.52   10.21
   1 -15  -2   66.47    6.16
   1  15   3   15.68    2.75
   1 -15   3   14.50    3.37
   1 -15  -3   10.58    3.82
   1 -15   3   13.14    3.31
   1 -15   3   14.87    3.60
  -1 -15   3   11.28    3.56
  -1 -15   3    8.69    7.98
  -1 -15  -3   20.99    7.28
   1 -15   3   13.43    7.72
   1 -15  -3   15.34    7.24
   1 -15   4    6.40    3.26
   1  15  -4    3.27    3.08
   1  15   4    4.43    2.97
  -1 -15   4   -2.02    7.40
  -1 -15   4    4.73    3.49
   1 -15   4    7.20    3.50
  -1 -15  -4   12.01   10.54
   1 -15  -4    5.37   10.24
   1 -15   4    8.32    6.95
  -1 -15   4   11.32    7.60
  -1 -15  -4   10.18    6.70
   1 -15  -4    1.85    6.87
   1 -15   4    6.44    2.99
   1  15  -5   27.01    3.68
   1  15   5   25.21    3.35
  -1 -15   5   25.78    4.05
   1 -15   5   22.15    3.94
   1 -15  -5   11.11    6.67
  -1 -15  -5   20.33    7.14
   1  15  -5   26.29    3.45
   1 -15   5   35.55    4.10
  -1 -15   5   19.93    9.06
   1 -15   5   22.03    8.71
  -1 -15  -5   18.96   10.17
   1 -15  -5   24.34   10.77
  -1 -15  -6   24.36   11.32
   1 -15  -6   39.01   10.81
  -1 -15   6   22.31    3.69
   1 -15   6   27.30    3.92
   1  15  -6   24.63   11.96
   1  15  -6   20.54   11.83
   1 -15   6   21.16    4.08
  -1 -15   6   22.25    4.01
   1  15  -6   24.96    3.48
  -1 -15   6   25.84    9.46
   1 -15   6   26.92    9.64
  -1 -15  -7   -3.93    9.85
   1 -15  -7    1.30    9.96
   1 -15   7    3.43    9.04
  -1 -15   7    9.54    8.86
   1 -15   8    1.67    3.08
  -1 -15   8    5.00    3.14
   1 -15   8   -3.77    3.33
  -1 -15   8   -3.11    3.10
   1  15   8    4.38    2.96
  -1  15   8   -1.42    3.02
   1  15  -8    2.22    2.45
   1 -15   9    3.04    2.91
  -1 -15   9    6.72    2.94
  -1 -15   9    4.55    2.80
   1 -15   9    9.39    3.07
  -1 -15   9    1.10    3.13
   1 -15   9    7.31    3.52
  -1  15   9    5.14    2.76
   1  15   9    4.48    2.74
   1  15  -9    1.60    2.30
   1 -15  10    2.10    2.50
   1 -15  10    0.50    2.35
  -1 -15  10    1.39    2.38
  -1 -15  10    0.36    2.30
   1 -15  10    1.33    2.61
  -1 -15 -10   -0.64    2.06
   1 -15 -10   -0.92    2.46
   1  15  10   -0.37    2.36
  -1  15  10   -0.88    2.47
  -1 -15 -11   15.73    2.34
   1 -15 -11   13.77    2.52
   1 -15  11   12.73    2.22
  -1 -15  11   11.40    1.87
   1 -15  11   11.01    2.12
  -1 -15  11   13.85    2.14
  -1  15  11   11.25    2.12
   1  15  11   12.90    2.12
  -1 -16   0    1.72    3.72
   1 -16   0    2.39    4.10
  -1 -16   0    1.04    8.03
   1 -16   0   -1.04    7.83
   1 -16   0   -3.03    3.54
   1 -16   1    3.76    3.65
  -1 -16   1    5.00    3.72
  -1 -16  -1   -2.01    3.78
  -1 -16   1    5.05    3.83
   1 -16   1    0.26    4.07
   1 -16  -1    1.08    4.35
   1 -16   1   -2.07    7.33
  -1 -16  -1   13.45    8.59
   1 -16  -1    8.34    7.84
  -1 -16   1   10.35    8.02
   1 -16  -1    0.71    3.59
   1 -16   1    0.45    3.29
   1 -16   2  109.30    7.77
  -1 -16   2  108.87    7.87
   1 -16  -2  100.15    8.16
   1 -16   2  108.86    8.20
  -1 -16   2  101.55    7.91
   1 -16   2  109.32   12.44
  -1 -16   2  103.80   12.85
  -1 -16  -2   87.96   12.23
   1 -16  -2   88.11   11.93
   1 -16   2  102.42    7.50
   1  16   3    1.18    2.29
   1 -16   3    3.53    3.41
   1  16   3    0.19    2.89
  -1 -16   3    0.42    3.41
   1 -16   3    0.63    3.28
   1 -16  -3   -0.99    6.65
   1 -16   3    6.99    7.74
  -1 -16  -3   -3.99    6.93
  -1 -16   3   10.12    7.72
   1 -16   4   49.44    4.90
   1 -16   4   58.64    5.14
  -1 -16  -4   51.11    9.10
   1 -16  -4   54.58    9.22
  -1 -16   4   68.55   10.11
   1  16  -4   57.66    5.01
   1  16   4   61.00    4.87
   1 -16   4   51.63    9.72
   1 -16   4   56.78    5.43
  -1 -16   4   55.69    5.44
  -1 -16  -5   10.84   10.35
   1 -16   5    5.23    3.14
   1 -16   5    6.46    3.22
  -1  16   5   12.06    2.88
   1  16  -5    8.08    2.95
   1  16   5   15.38    2.85
  -1 -16   5    5.18    3.38
  -1 -16  -5   15.23    6.24
   1 -16  -5   -0.86    6.22
   1 -16   5    4.45    2.98
   1  16  -6    7.99   11.61
  -1 -16   6   -1.09    7.61
   1  16  -6   10.61   10.72
   1 -16  -6   10.49    9.64
  -1 -16  -6   -7.88    9.87
   1 -16   6    0.61    3.28
  -1 -16   6    0.20    3.31
  -1  16   7    5.34    2.98
   1  16   7    5.85    2.91
   1 -16   7    8.31    3.14
  -1 -16   7    5.45    3.06
   1 -16   7    7.07    3.11
   1 -16   7    4.46    2.80
  -1  16   8   37.00    3.65
   1  16   8   40.02    3.68
   1 -16   8   27.45    3.69
  -1 -16   8   34.90    3.86
  -1 -16   8   25.79    3.37
   1 -16   8   21.41    3.66
   1 -16   8   25.22    3.35
  -1  16   9   -2.42    2.59
   1  16   9    1.07    2.50
  -1 -16   9   -1.52    2.60
   1 -16   9   -4.28    2.66
  -1 -16   9    1.94    2.33
   1 -16   9   -1.95    2.62
   1 -16   9    1.75    3.09
   1 -16   9   -1.19    2.22
  -1 -16   9    0.31    2.70
   1 -16 -10   50.67    4.00
  -1 -16  10   45.85    3.71
  -1 -16 -10   41.33    3.62
   1 -16  10   50.67    3.93
   1  16  10   62.30    4.05
  -1  16  10   59.38    4.03
   1 -16  10   53.99    4.05
  -1 -16  10   64.49    4.18
   1 -16 -11   22.56    2.29
   1 -16  11   21.50    2.07
  -1 -16  11   22.10    2.11
  -1  16  11   21.34    2.03
   1  16  11   24.36    2.10
  -1 -17   0    1.01    3.73
   1 -17   0   -1.11    4.17
  -1 -17   0    5.38    8.41
   1 -17   0  -11.74    8.78
   1 -17  -1  149.90   15.66
   1 -17   1  170.61   16.15
  -1 -17  -1  184.97   16.58
  -1 -17   1  172.36   16.22
   1 -17   1  177.74   11.19
  -1 -17   1  198.41   11.29
  -1 -17   1  168.25   11.35
   1 -17  -1  156.18   11.43
  -1 -17  -1  143.16   11.22
   1 -17   1  169.63   11.55
  -1 -17   2   28.32    4.71
   1 -17   2   35.75    5.10
   1 -17   2   34.48    4.53
   1  17   2   41.65    4.50
  -1 -17   2   35.45    4.49
   1 -17   2   52.18    9.43
  -1 -17  -2   34.62    8.57
   1 -17  -2   37.46    8.54
  -1 -17   2   52.77    9.73
   1 -17   3    4.15    4.05
  -1 -17   3    6.39    3.73
   1  17   3    4.17    3.16
   1 -17   3    5.45    3.59
  -1 -17   3    9.86    3.62
   1  17  -3    5.79    3.39
  -1 -17  -3    5.03    7.11
  -1 -17   3    8.14    7.77
   1 -17  -3   -4.00    7.15
   1 -17   3   16.15    7.63
  -1 -17   4   60.91    5.47
   1 -17  -4   49.37    8.76
   1 -17   4   55.12    9.22
   1  17  -4   53.16    5.06
  -1 -17   4   61.52    9.41
  -1 -17  -4   61.50    9.34
   1  17   4   54.23    4.91
  -1 -17   4   64.36    5.35
   1 -17   4   51.14    5.24
   1 -17  -5   64.59    8.65
  -1 -17  -5   81.69    9.56
   1  17  -5   35.56   12.97
   1  17  -5   50.53   13.62
   1  17   6    0.53    2.84
  -1  17   6    4.57    2.89
   1 -17   6    5.79    2.90
   1 -17  -6    1.13    2.88
  -1 -17   6    0.19    2.96
   1 -17   6    0.38    2.92
   1  17   7  104.44    7.02
  -1  17   7  100.55    6.98
   1 -17   7   89.58    6.88
   1 -17   7  101.12    7.11
  -1 -17   7  105.78    7.16
  -1  17   8   25.04    3.27
   1  17   8   30.54    3.36
   1 -17   8   23.34    3.14
  -1 -17   8   20.90    3.27
   1 -17   8   25.12    3.35
   1 -17   8   22.35    4.24
  -1  17   9    3.54    2.23
   1  17   9    7.42    2.28
   1 -17   9    3.41    2.04
  -1 -17   9    3.30    2.24
   1 -17   9    7.49    2.40
   1 -17   9    6.09    2.74
  -1 -17  10    3.55    1.79
   1 -17  10    3.56    1.77
   1 -17 -10   -1.01    1.68
   1  17  10    1.62    1.67
  -1  17  10    2.46    1.64
  -1 -18   0   -3.93    3.66
   1 -18   0    3.85    4.36
   1 -18   0   -2.13    7.69
  -1 -18   0   -2.14    7.56
   1  18   0    4.61    3.43
   1 -18   1    4.03    4.03
  -1 -18   1   10.78    3.78
   1 -18  -1    9.26    4.44
   1 -18  -1    7.39    7.86
  -1 -18  -1    5.29    8.33
   1 -18   1    8.44    7.33
  -1 -18   1    7.41    7.72
   1  18   1    9.89    3.61
   1  18  -1   13.86    3.57
   1 -18   2   62.58    6.12
  -1 -18   2   56.64    5.85
   1 -18   2   83.40   10.78
  -1 -18  -2   66.86   10.20
   1 -18  -2   66.71   10.15
  -1 -18   2   60.98    9.96
   1  18   2   71.98    5.58
   1  18  -2   55.55    5.48
  -1 -18   2   65.80    5.81
   1 -18   2   61.68    5.77
   1 -18   3    8.88    7.30
  -1 -18   3   11.71    7.26
   1 -18  -3    0.97    6.54
  -1 -18  -3   -3.88    6.65
  -1 -18   3    5.29    3.67
   1 -18   3    6.71    3.60
  -1 -18   4   49.36    8.52
   1 -18   4   31.89    8.33
   1 -18  -4   32.19    7.70
  -1 -18  -4   30.95    7.47
  -1 -18   4   38.75    4.54
   1 -18   5    8.31    3.75
  -1 -18   5   13.24    3.42
  -1  18  -5   10.82    2.82
   1  18   5   14.85    2.61
   1 -18   5   12.25    3.45
   1  18  -5   11.44    2.82
  -1 -18   5    9.40    3.34
  -1  18   5   10.22    2.67
  -1 -18   6   12.28    3.27
   1  18   6   19.08    3.02
  -1  18   6   21.34    3.21
  -1 -18   6   15.96    3.42
   1 -18   6   14.68    3.38
   1 -18  -6   14.89    3.10
   1 -18  -6   19.40    3.17
  -1 -18   7    9.97    2.75
  -1 -18   7   10.11    2.83
   1 -18   7    9.85    2.84
   1  18   7    3.87    2.72
  -1  18   7    4.41    2.73
   1 -18   8    9.47    3.30
  -1 -18   8    4.47    2.86
  -1 -18   8    7.70    2.31
   1  18   8   11.56    2.46
  -1  18   8   10.39    2.41
  -1 -18   8    9.37    2.56
   1 -18   8    8.66    2.53
   1 -18   9    0.30    2.06
   1 -18  -9    5.04    2.14
  -1 -18  -9    1.47    1.67
  -1 -18   9    3.47    1.94
   1 -18   9    2.03    1.96
   1  18   9    1.89    1.85
  -1  18   9    1.88    1.84
   1 -19   0    4.08    7.16
  -1 -19   0    1.01    6.87
  -1 -19   1    6.50    3.57
   1 -19  -1    6.04    6.96
  -1 -19   1    7.99    6.94
  -1 -19  -1   12.97    7.27
   1 -19   1   18.13    7.74
   1 -19   2   11.24    3.92
  -1 -19   2    8.97    3.59
  -1 -19  -2   13.43    7.11
   1 -19   2    5.85    6.53
   1 -19  -2   -5.83    7.39
  -1 -19   2    7.69    7.00
   1 -19   3    3.01    3.44
  -1 -19   3   -1.03    3.22
  -1  19  -3    2.61    2.90
   1 -19   3    0.19    3.01
  -1  19   3   -0.17    2.91
   1  19  -3    1.39    2.98
   1  19   3    2.01    2.81
  -1 -19   3    0.94    3.20
  -1 -19   4    1.14    2.96
   1 -19   4    2.60    3.34
  -1 -19   4   -1.42    3.17
  -1  19  -4    4.24    2.61
  -1  19   4   -0.90    2.48
   1 -19   4   -1.79    3.23
   1  19   4    3.08    2.54
   1  19  -4   -1.24    2.53
   1 -19  -5    3.40    2.89
   1 -19   5   -1.77    3.29
  -1 -19   5   -1.88    2.86
   1  19  -5   -0.50    2.17
   1 -19   5    1.15    2.81
  -1  19  -5    2.30    2.29
  -1 -19   5    0.98    2.79
  -1  19   5    1.55    2.08
   1  19   5    0.46    2.01
  -1 -19   6    6.32    2.73
   1 -19   6    5.33    3.10
   1 -19  -6    1.84    2.41
  -1 -19  -6   10.10    2.56
   1 -19  -6   11.45    2.59
   1  19   6    3.94    2.56
  -1  19   6    2.97    2.61
  -1 -19   6    1.45    2.79
   1 -19   6    4.51    2.76
   1 -19   7   13.40    2.69
  -1 -19   7   12.04    2.70
   1 -19   7   12.29    2.92
  -1 -19   7   10.35    2.37
   1  19   7   15.65    2.52
  -1  19   7   11.06    2.43
   1 -19   8   -1.03    2.47
  -1 -19   8    2.06    2.01
   1 -19   8    0.84    2.01
   1 -19   8   -0.83    1.92
   1  19   8    0.63    1.93
  -1  19   8    1.34    1.89
   1 -19   9    7.83    1.57
  -1 -19   9    9.81    1.57
   1  19   9   10.87    1.54
  -1  19   9   10.77    1.51
  -1  20   0   -1.35    3.07
   1  20   0    2.87    2.70
   1  20  -1    1.52    2.92
   1  20   1   -0.83    2.85
  -1  20   1    1.83    2.93
  -1  20  -1   -0.68    3.00
   1 -20   1    7.11    3.48
   1  20  -2   29.36    3.65
   1  20   2   30.88    3.64
  -1  20  -2   24.64    3.55
  -1  20   2   24.42    3.52
  -1 -20   2   26.55    3.78
   1 -20   2   28.58    3.97
   1  20   3   -0.86    2.65
   1  20  -3    2.84    2.48
  -1  20   3    2.50    2.58
  -1  20  -3   -4.23    2.86
   1 -20   3    1.83    3.33
  -1 -20   3   -0.87    2.91
  -1  20   4    2.88    2.25
   1  20  -4   -0.26    2.33
  -1  20  -4    2.08    2.32
   1  20   4    0.49    2.29
   1 -20   4    0.56    3.11
  -1 -20   4   -0.93    2.68
  -1 -20   5    4.69    2.54
   1 -20   5    7.50    3.03
   1 -20   5    1.38    2.69
  -1  20   5    4.95    1.84
   1  20   5    6.02    1.87
  -1 -20   5    3.84    2.78
   1  20   5    1.63    2.29
   1 -20  -5    0.74    2.62
   1 -20  -5    3.78    2.73
   1  20   5    6.97    2.54
  -1  20   5    1.79    2.51
   1 -20   6    0.41    2.55
  -1 -20   6    3.13    2.07
   1 -20  -6    2.41    2.11
   1 -20   6    0.59    2.39
  -1 -20   6    5.39    2.40
  -1  20   6    1.09    2.17
   1  20   6    2.30    2.23
   1 -20  -6    3.09    2.07
  -1 -20  -6    1.91    2.01
  -1 -20  -6    5.11    2.10
   1 -20   7   17.02    2.39
  -1 -20   7   13.86    2.35
   1 -20   7   17.72    3.10
   1  20   7   16.95    2.25
  -1  20   7   21.03    2.30
   1 -20   7   17.46    2.54
   1 -20  -8    1.46    1.59
  -1  20   8    4.25    1.38
   1  20   8    4.35    1.44
   1  21   0   -1.57    2.57
  -1  21   0    1.44    2.69
  -1  21   1   42.02    4.15
  -1  21  -1   51.03    4.24
   1  21   1   44.94    4.15
   1  21  -1   47.02    4.13
   1 -21   2   13.02    3.17
   1  21   2   10.05    2.60
  -1  21  -2    4.23    2.71
  -1  21   2    9.57    2.61
   1  21  -2    4.43    2.45
   1 -21   3   -5.02    3.05
   1 -21   3   -0.51    2.22
   1 -21  -3    1.32    2.89
   1 -21   3    1.38    2.14
  -1  21   3   -1.78    2.27
   1  21  -3    0.24    2.27
   1  21   3   -1.85    2.25
  -1  21  -3    1.71    2.30
   1 -21   4    5.35    2.72
   1 -21  -4    2.75    2.69
   1 -21  -4    2.06    2.67
   1  21   4    1.74    1.80
   1  21  -4    3.32    2.01
  -1  21  -4    2.97    2.01
  -1  21   4   -0.19    1.90
  -1 -21  -5   22.38    2.84
   1 -21  -5   22.97    2.99
  -1 -21  -5   25.87    2.96
   1 -21   5   21.59    2.94
   1 -21  -5   29.03    3.04
   1  21   5   30.55    2.90
  -1  21   5   32.37    2.90
   1 -21  -6    3.78    1.49
  -1  21   6    2.91    1.78
   1  21   6    1.71    1.75
   1 -21  -6    4.94    1.48
   1 -21   6    3.54    1.95
   1  21   7    8.11    1.49
  -1  21   7    7.62    1.47
   1 -22   0   -0.43    2.61
   1  22   0    2.59    2.35
  -1  22   0    2.41    2.25
   1 -22  -1   -1.74    2.63
   1 -22   1    0.53    2.45
  -1  22  -1    1.35    2.20
   1  22   1   -1.53    2.25
   1  22  -1    1.11    2.19
  -1  22   1   -2.44    2.28
   1  22  -2    7.13    1.58
   1 -22   2    8.38    2.35
   1 -22   2   10.37    2.44
   1 -22  -2    9.10    2.82
  -1  22  -2    8.72    2.32
  -1  22   2   13.30    2.29
   1  22  -2    9.31    2.32
   1  22   2   11.74    2.26
   1 -22  -3   12.89    2.80
   1 -22  -3   15.97    2.91
  -1  22   3   17.14    2.23
   1  22  -3   16.58    2.22
  -1  22  -3   14.14    2.25
   1  22   3   15.33    2.11
   1 -22  -4   11.17    2.34
   1 -22  -4    8.50    2.32
  -1 -22  -4    9.10    2.25
  -1 -22  -4   11.98    2.21
   1  22   4   13.64    2.09
  -1  22   4   12.70    2.10
  -1  22   4    7.97    1.54
   1  22  -4   10.51    1.67
  -1  22  -4    8.49    1.62
   1  22   4   11.25    1.53
  -1  22   5   11.23    1.77
   1  22   5   12.07    1.77
  -1 -22  -5    7.93    1.68
   1 -22  -5    9.34    1.81
  -1 -22  -5    9.65    1.63
   1 -22  -5   10.65    1.77
   1  22   6    2.05    1.12
   1 -23   0    1.84    1.98
  -1 -23   0   -1.64    2.04
   1 -23   0    1.45    2.02
   1  23   0    1.94    1.77
  -1  23   0   -0.41    1.76
  -1 -23   1    1.66    1.84
  -1 -23  -1   -0.10    2.06
   1 -23   1    1.36    1.81
   1 -23  -1    1.71    2.16
   1 -23   1    1.65    1.93
   1 -23  -1    0.32    2.05
   1  23   1    2.23    1.74
  -1  23   1    0.71    1.69
  -1  23  -1    3.44    1.76
   1  23  -1    0.63    1.70
   1 -23  -2    0.51    2.10
  -1 -23   2    1.67    1.51
  -1 -23  -2    4.24    1.97
   1 -23  -2    4.22    2.06
  -1 -23   2    2.27    1.53
   1  23  -2    3.30    1.56
  -1  23   2    4.31    1.51
   1  23   2    1.01    1.51
  -1  23  -2    2.29    1.61
  -1  23   3    9.92    1.66
   1  23   3    7.95    1.63
  -1 -23  -3    6.17    1.93
  -1 -23  -3    9.33    1.94
   1 -23  -3    7.89    1.95
   1 -23  -3   10.43    2.08
   1  23  -3    8.11    1.38
  -1  23   3    8.32    1.36
   1  23   3   11.33    1.29
  -1  23  -3    9.71    1.47
  -1  23   4    1.62    1.15
   1  23   4   -0.37    1.17
   1 -23  -4    1.76    1.36
  -1  24   0   -0.70    1.09
   1  24   0   -0.37    1.03
   2   0   0 4676.70  249.74
   2   0   0 4371.08  249.71
   2   0   0 4424.73  249.71
   2   0   1   63.97    4.79
   2   0   1   59.31    4.64
   2   0  -1   63.12    5.55
   2   0   1   56.32    5.35
   2   0  -1   63.78    5.48
   2   0   2  353.98   20.79
  -2   0   2  381.27   21.43
   2   0   2  352.38   21.97
   2   0  -2  382.60   21.40
   2   0   2  366.38   20.78
   2   0  -2  347.76   21.33
  -2   0   3 6044.37  335.87
   2   0   3 6098.82  336.36
   2   0  -3 6039.95  335.58
   2   0  -3 5969.26  335.58
   2   0  -4   35.48    4.43
  -2   0   4   47.46    5.99
   2   0   4   34.83    6.87
   2   0  -4   39.71    4.60
   2   0  -5  650.04   37.64
   2   0   5  702.80   39.79
  -2   0   5  674.28   39.27
   2   0  -5  644.23   37.64
   2   0   6 1109.65   62.34
  -2   0   6 1124.20   64.83
   2   0   6 1100.04   65.21
   2   0   7   24.10    3.76
   2   0   7   16.74    3.01
  -2   0   7   18.97    3.07
   2   0  -7   32.17    3.89
   2   0  -7   30.30    3.63
   2   0   7   19.09    3.10
  -2   0   7   35.04    7.44
   2   0   8   17.60    3.76
   2   0   8   20.16    3.34
  -2   0   8   15.32    3.16
  -2   0   8   23.28    7.17
   2   0   8   14.62    2.96
  -2   0  -8   20.42    3.51
   2   0  -8   15.77    3.95
   2   0  -8   15.94    3.57
  -2   0   9 1661.56   93.35
   2   0   9 1650.92   93.30
   2   0   9 1625.67   93.48
  -2   0   9 1583.46   97.32
  -2   0  -9 1720.09   93.44
   2   0  -9 1643.67   93.48
   2   0  -9 1682.65   93.71
   2   0  10  156.58   15.36
   2   0 -10  176.47   11.13
  -2   0 -10  172.01   10.66
   2   0 -10  163.01   10.82
  -2   0  10  150.16   11.06
   2   0  10  151.30   10.59
  -2   0  10  144.91   10.29
   2   0  10  143.81   10.35
   2   0 -11    9.65    4.84
   2   0  11   27.28    8.80
  -2   0  11   17.66    4.46
   2   0  11   15.15    3.95
  -2   0  11   12.00    3.68
   2   0  11   10.37    3.59
   2   0  12  304.16   22.22
   2   0 -12  262.02   16.42
  -2   0 -13   25.76    3.53
   2   0 -13   28.86    4.05
  -2   0  13   24.76    3.43
   2   0  13   30.82    3.49
   2   0 -13   23.80    3.53
  -2   0  13   22.75    3.94
  -2   0 -14    1.30    1.67
   2   0 -14    0.12    2.44
   2   0 -14    0.57    2.34
   2   0  14    2.05    2.21
  -2   0  14    1.09    2.17
   2   0 -14    3.38    2.29
   2   1   0  171.73   11.48
   2  -1   0  179.78   11.20
   2  -1   0  185.77   11.16
   2   1   0  196.35   11.19
   2   1   0  186.36   11.51
   2  -1   0  179.64   11.21
   2  -1  -1    4.58    3.38
   2   1   1    4.30    2.94
   2  -1   1    7.19    3.22
   2   1  -1   12.50    4.39
   2  -1   1    4.21    4.01
   2  -1   1    4.77    3.36
   2   1   1    4.38    3.56
   2   1  -1    2.48    4.48
   2  -1  -1    5.37    3.45
   2   1   1    7.33    3.09
   2  -1   1    2.77    3.22
   2   1   2  224.53   12.96
   2  -1  -2  217.11   13.57
   2   1  -2  231.00   14.14
   2  -1  -2  227.41   13.60
  -2   1   2  218.70   13.41
  -2  -1   2  224.96   14.19
   2  -1   2  215.22   14.63
   2   1  -2  234.92   14.10
   2   1   2  212.10   12.96
   2  -1  -3 3198.16  185.11
   2   1  -3 3424.02  185.51
   2  -1  -3 3350.11  185.13
  -2  -1   3 3297.00  185.68
  -2   1   3 3245.13  185.27
   2  -1   3 3319.11  186.07
   2   1  -3 3459.93  185.53
   2   1  -4  129.83    9.72
   2  -1  -4  144.90    9.19
   2   1  -4  130.54    9.67
  -2  -1   4  129.03   10.61
   2  -1  -4  145.37    9.24
   2   1   4  158.13   11.63
  -2   1   4  156.18   10.43
   2  -1   4  126.96   11.20
  -2  -1   5   88.09    9.95
   2   1   5  109.67   10.18
   2  -1   5   92.61   10.23
  -2   1   5  123.64    9.40
   2   1  -5   96.33    7.65
   2  -1  -5  110.38    7.15
   2  -1   5  100.15    6.82
   2   1  -5  101.50    7.72
   2  -1  -5   98.29    7.07
   2   1   6  924.11   52.09
   2  -1   6  917.76   52.21
   2  -1   6  914.97   55.36
  -2   1   6  970.97   54.51
  -2  -1   6  938.35   54.87
  -2   1   7   74.18    9.07
   2   1   7   80.20    6.19
   2  -1   7   94.29    6.35
   2   1  -7   94.34    6.22
   2  -1  -7   82.11    6.06
   2   1  -7   86.72    6.36
   2   1   7   74.92    5.75
   2  -1   7   82.77    6.02
   2  -1   7   77.85    5.70
   2   1   7   72.84    5.70
  -2  -1   7   88.41    5.79
  -2   1   7   75.25    5.75
  -2  -1   8    6.80    7.21
   2  -1   8    0.92    7.94
   2  -1   8    5.67    3.38
   2   1   8   -1.79    3.07
  -2   1   8   -0.83    3.01
   2   1   8    9.97    2.87
   2  -1   8    9.46    2.93
   2   1   8    1.46    2.57
   2  -1  -8    4.71    3.87
   2   1  -8    7.94    3.86
   2   1  -8    0.58    3.52
  -2  -1  -8    1.84    3.24
  -2   1  -8    3.55    2.94
   2  -1  -8    0.20    3.17
  -2  -1   8    6.54    2.91
   2  -1   8    7.65    2.90
   2   1   9  689.37   40.01
   2  -1   9  683.96   39.99
  -2  -1   9  725.15   40.07
  -2   1   9  743.51   40.10
   2   1  -9  683.44   40.44
  -2   1  -9  689.02   40.09
   2   1   9  722.32   40.30
   2  -1   9  668.78   40.25
  -2  -1   9  670.05   44.51
  -2  -1  -9  712.84   40.20
   2  -1  -9  708.34   40.29
   2   1  -9  678.20   40.22
   2  -1  -9  688.85   40.43
   2   1 -10   10.23    4.59
   2   1 -10    3.98    3.94
   2  -1 -10   11.74    4.11
  -2  -1 -10   10.73    4.02
   2  -1 -10    4.52    4.66
  -2  -1  10    5.37    8.38
   2   1  10   13.62    7.88
   2  -1  10    8.06    8.43
  -2  -1  10    8.13    3.55
   2  -1  10    7.43    3.28
   2   1  10    9.25    3.52
  -2   1  10    8.64    3.44
  -2  -1  10    7.61    4.34
   2  -1  10    4.93    4.06
   2   1  10   13.25    3.80
   2  -1  11   68.47    6.01
   2   1  11   58.23    5.84
  -2  -1  11   71.09    6.02
  -2   1  11   70.32    5.96
   2   1 -11   73.75    6.78
   2  -1 -11   79.26    6.96
   2  -1  11   62.91    6.20
  -2   1  11   64.17    6.64
   2   1  11   68.68    5.94
  -2  -1  11   64.79    6.61
   2   1  11   81.30   11.52
   2  -1  11   44.01   10.56
   2  -1 -12  170.68   12.01
   2   1  12  220.53   17.53
   2  -1  12  215.94   16.87
  -2   1  12  175.36   11.69
   2   1  12  178.09   11.36
   2   1 -12  162.86   11.33
  -2   1 -13   20.92    3.24
   2   1 -13   22.37    3.84
  -2  -1  13   24.52    3.93
  -2   1  13   15.38    3.58
   2  -1 -13   21.82    3.42
   2   1 -13   19.49    3.22
   2  -1  13   25.28    3.41
   2   1  13   18.00    3.29
  -2   1  13   19.74    3.22
  -2  -1  13   23.85    3.32
  -2  -1 -14    5.01    1.86
   2   1 -14    3.23    2.54
   2  -1 -14    6.95    2.68
   2  -1 -14    2.52    2.38
   2   1 -14    2.72    2.45
   2   1 -14    3.56    2.43
   2  -1 -14    4.55    2.34
  -2   1  14    5.44    2.20
   2   1  14    8.02    2.26
   2  -1  14    3.85    2.23
  -2  -1  14    8.68    2.30
   2  -2   0   47.24    4.92
   2  -2   0   53.41    4.54
  -2  -2   0   38.33    4.31
   2  -2   0   50.42    4.18
   2   2   0   45.26    4.31
   2  -2   0   47.25    4.93
   2  -2   1 1795.51   98.37
   2   2   1 1854.95   98.42
   2  -2  -1 1831.01   98.35
   2  -2   1 1684.73   98.13
   2  -2   1 1781.33   98.50
   2  -2  -1 1692.76   98.17
   2   2   1 1804.41   98.41
   2   2   1 1734.47   98.35
   2  -2   1 1736.54   98.32
   2  -2   1 1673.85   98.31
   2  -2  -1 1767.66   98.31
   2   2   2  755.87   42.73
   2  -2  -2  756.61   42.91
   2   2  -2  791.95   43.76
   2  -2   2  685.46   43.46
   2  -2  -2  763.67   42.79
   2  -2   2  749.53   42.73
   2   2  -2  754.12   43.70
   2   2   2  779.15   42.74
   2   2   2  785.87   43.42
   2  -2   2  713.96   43.27
   2  -2  -2  768.76   42.93
  -2   2   2  751.76   42.46
  -2  -2   2  741.65   43.47
  -2   2   3  603.07   34.45
   2  -2   3  549.09   35.68
   2   2   3  599.87   33.77
   2   2  -3  625.63   35.38
  -2  -2   3  578.33   35.32
   2  -2  -3  619.72   34.53
   2   2  -3  606.61   35.39
   2  -2  -3  604.50   34.50
   2   2   3  602.94   33.77
  -2   2   4  647.08   36.17
   2  -2   4  609.51   37.48
   2  -2  -4  593.92   35.66
   2   2  -4  681.04   36.71
   2   2  -4  650.80   36.67
  -2  -2   4  641.65   37.16
   2  -2  -4  592.42   35.65
   2  -2   5    6.53    3.16
   2   2  -5    5.37    4.40
   2  -2  -5    2.86    2.85
   2  -2  -5    2.98    2.95
   2   2  -5    6.82    4.60
  -2  -2   5   -1.45    6.72
  -2   2   5    6.43    4.86
   2  -2   5    8.63    6.60
   2  -2   6  459.28   31.45
  -2  -2   6  499.80   31.55
  -2   2   6  567.94   30.58
   2   2  -6  475.13   29.06
   2  -2   6  508.97   28.40
   2   2   6  497.59   28.12
   2   2  -6  457.35   29.02
   2   2  -7   70.27    5.04
   2  -2  -7   51.84    5.08
   2   2   7   50.17    4.50
  -2  -2   7   70.73    4.71
   2  -2   7   57.19    4.71
  -2   2   7   41.86    4.55
   2  -2   7   71.39    5.28
  -2   2   7   46.67    7.62
   2  -2   7   74.96    5.39
   2   2   7   52.22    4.84
   2   2  -7   72.50    5.31
   2   2   7   48.88    4.46
   2   2  -8  270.90   17.35
   2  -2  -8  288.57   17.48
  -2   2   8  305.27   17.20
  -2  -2   8  272.03   17.14
   2  -2   8  281.31   17.11
   2   2   8  290.80   17.11
  -2  -2   8  276.91   21.63
   2  -2   8  303.14   22.48
   2  -2   8  293.63   17.24
  -2   2  -8  294.28   17.26
   2   2  -8  282.59   17.55
   2  -2   8  286.09   17.49
   2   2   8  303.08   17.39
  -2   2   9   31.65    4.13
   2   2   9   28.62    3.99
  -2  -2  -9   22.01    4.23
   2   2  -9   24.95    4.83
   2  -2  -9   24.43    4.39
   2   2  -9   31.39    4.26
   2  -2  -9   23.01    4.85
  -2   2  -9   26.40    4.05
  -2  -2   9   32.11    8.87
   2  -2   9   22.93    3.66
  -2  -2   9   31.33    4.13
   2  -2   9   18.26    4.44
  -2  -2   9   25.09    5.16
   2   2   9   30.30    4.23
  -2  -2  10  145.95   10.72
   2  -2  10  153.44   10.36
   2   2  10  147.31   10.01
   2  -2  10  166.81   10.06
  -2  -2  10  157.03    9.95
  -2   2  10  144.45   10.06
   2   2  10  152.90    9.94
  -2  -2  10  154.69   15.58
   2  -2 -10  125.48   10.51
  -2  -2 -10  149.02   10.21
   2  -2 -10  136.01   10.22
   2   2 -10  149.47   10.25
   2   2 -10  142.96   10.56
   2  -2  10  164.86   15.24
   2   2  10  142.61   14.86
   2  -2  11   -0.22    3.42
  -2   2  11    2.68    3.40
   2   2  11    7.90    3.63
  -2  -2  11   -1.12    3.47
   2   2  11    5.81    7.97
   2  -2  11    5.86    8.08
   2  -2 -11   -5.31    4.92
   2   2 -11    3.21    3.52
  -2   2  11   -0.83    4.21
  -2  -2  11    0.87    4.50
   2   2  11    6.99    3.55
   2  -2  11    5.57    3.79
   2  -2 -12   77.84    7.11
   2   2 -12   75.42    6.22
  -2  -2  12   79.00    7.00
  -2   2  12   79.97    6.74
   2   2  12   82.26    6.15
  -2  -2  12   80.64    6.25
  -2   2  12   73.76    6.28
   2  -2  12   74.67    6.29
   2   2  12   93.36    6.37
  -2   2 -12   70.55    6.06
   2   2 -12   89.74    6.83
  -2  -2  13   15.55    3.49
  -2   2  13    9.96    3.31
   2  -2 -13    7.09    3.07
   2   2  13    9.12    2.89
   2  -2  13   17.48    3.17
  -2  -2  13   15.81    2.98
  -2   2  13   15.03    3.10
   2   2 -13   12.85    3.42
  -2   2 -13   13.70    2.83
   2  -2 -14   80.96    5.21
   2   2 -14   76.30    5.29
   2  -2  14   63.34    4.97
   2   2 -14   74.83    5.27
   2  -2 -14   86.68    5.30
   2  -2 -14   57.27    4.84
  -2  -2 -14   67.82    4.96
   2   2 -14   80.42    5.40
   2  -2 -14   74.11    5.39
  -2  -2  14   84.60    5.20
  -2   2  14   82.65    5.24
   2  -2  14   86.15    5.22
   2   2  14   81.66    5.20
  -2  -3   0  202.32   12.82
   2  -3   0  199.71   12.88
   2  -3   0  194.62   12.57
   2  -3   0  202.93   12.14
   2   3   0  198.92   12.13
   2  -3   0  196.75   11.95
   2   3   1 1662.50   96.92
   2  -3   1 1776.34   96.91
   2  -3  -1 1746.18   97.02
   2  -3   1 1751.33   97.02
   2  -3   1 1786.47   97.22
  -2  -3   1 1742.99   97.27
   2  -3  -1 1663.10   97.15
   2  -3  -1 1713.82   97.17
   2  -3   2 1142.01   61.14
   2   3   2 1041.46   61.03
   2  -3  -2 1077.71   61.02
  -2   3   2 1050.41   59.92
   2  -3  -2 1117.75   60.80
   2  -3   2 1090.98   60.68
   2  -3   2 1092.60   61.41
   2  -3  -2 1084.81   61.01
  -2  -3   2 1084.55   61.44
   2  -3   3   51.36    4.72
   2  -3   3   41.21    7.17
  -2   3   3   53.29    4.42
   2  -3  -3   52.30    5.03
  -2  -3   3   46.16    6.74
   2   3   3   59.88    4.69
   2  -3  -3   47.69    5.37
   2   3   3   56.07    4.77
   2  -3  -3   47.49    5.39
  -2   3   4  407.68   25.83
   2  -3   4  449.61   27.94
   2   3  -4  442.38   27.09
   2   3  -4  496.97   27.38
  -2  -3   4  467.12   27.65
   2  -3   5  758.26   45.54
  -2   3   5  766.11   43.59
  -2  -3   5  713.30   45.12
   2   3  -5  767.33   44.19
   2   3  -5  742.89   44.08
  -2   3   6  165.59   13.06
   2  -3   6  220.03   16.05
  -2  -3   6  191.02   15.78
   2   3  -6  194.29   12.94
   2  -3   6  192.81   11.77
   2   3  -6  180.55   12.91
   2  -3   7  284.83   21.06
   2  -3   7  272.26   16.94
  -2   3   7  283.00   16.56
  -2  -3   7  286.85   16.59
   2  -3   7  286.27   16.62
   2   3   7  271.45   16.51
   2   3  -7  287.74   16.88
   2   3  -7  295.05   16.93
   2   3   7  262.28   16.44
   2  -3   7  289.97   16.86
   2  -3   8  359.87   25.59
  -2  -3   8  317.35   24.29
   2   3  -8  357.48   20.17
   2  -3  -8  382.40   20.34
  -2  -3   8  317.35   19.83
  -2   3   8  318.38   19.88
   2  -3   8  329.13   19.82
   2   3   8  321.66   19.82
   2  -3   8  330.96   20.32
   2   3   8  326.02   20.00
  -2   3  -8  357.33   20.03
   2   3  -8  358.17   20.33
   2  -3   8  339.89   20.12
  -2   3   9   23.33    3.73
   2   3   9   21.24    3.84
   2   3   9   22.57    3.79
  -2  -3   9   36.84    5.22
   2  -3   9   23.38    4.54
   2  -3   9   15.39    3.59
  -2  -3   9   21.56    3.70
   2  -3   9   16.46    7.50
   2  -3   9   13.83   10.40
  -2  -3   9   15.23    9.15
   2   3  -9   23.14    4.32
   2  -3  -9   29.77    4.69
   2   3  -9   22.06    4.77
   2  -3   9   19.38    3.64
   2   3  10  260.87   16.94
   2   3 -10  268.37   16.91
   2  -3  10  291.02   17.52
  -2  -3  10  270.85   17.63
  -2  -3  10  315.19   23.38
  -2  -3  10  293.32   16.96
   2   3  10  292.45   17.01
   2  -3  10  288.34   16.94
  -2   3  10  264.12   16.96
   2  -3 -10  272.19   17.30
   2  -3 -10  265.28   17.62
  -2  -3 -10  283.89   17.30
   2  -3  10  343.54   23.08
   2   3  10  226.17   21.04
   2   3 -11  275.63   17.69
   2  -3 -11  294.62   18.19
   2  -3 -11  287.84   17.86
   2  -3  11  272.41   17.83
  -2  -3  11  292.37   18.22
  -2   3  11  297.75   17.91
   2   3 -11  283.82   17.52
  -2  -3  11  323.70   23.55
  -2  -3 -11  307.81   17.84
  -2  -3  11  279.58   17.50
   2  -3  11  295.81   17.49
   2   3  11  281.23   17.51
  -2   3  11  291.34   17.60
   2  -3  11  273.51   22.56
   2   3  11  297.67   23.20
   2   3 -12    9.77    3.73
  -2   3 -12   14.63    3.25
  -2  -3  12   12.43    4.16
  -2   3  12    9.32    3.59
  -2  -3  12   13.11    3.46
   2  -3  12   16.46    3.46
  -2   3  12   12.39    3.58
   2   3  12    8.24    3.23
   2  -3 -12    6.15    4.48
   2   3 -13   50.84    4.72
  -2  -3  13   45.55    5.00
   2  -3  13   52.77    4.73
  -2   3  13   40.28    4.48
   2  -3 -13   39.95    4.57
  -2   3  13   48.95    4.48
   2   3  13   48.75    4.41
   2  -3  13   58.57    4.52
  -2  -3  13   53.58    4.46
  -2  -3 -14   21.11    2.45
   2   3 -14   21.71    2.79
   2  -3 -14   22.18    2.98
   2   3 -14   22.48    2.83
   2  -3 -14   21.91    2.57
   2   3  14   23.61    2.63
  -2  -3  14   25.75    2.71
   2  -3  14   18.48    2.55
  -2   3  14   28.74    2.73
   2   3 -14   20.94    2.75
   2  -3 -14   19.64    2.56
   2  -3  14   21.01    2.54
   2  -3 -14   17.34    2.39
   2  -4   0   74.50    5.98
   2  -4   0   81.90    6.89
   2  -4   0   67.98    7.33
  -2  -4   0   82.32    7.07
   2  -4   1 1388.52   78.51
   2  -4  -1 1357.68   78.49
   2  -4   1 1408.81   78.52
   2  -4  -1 1413.83   78.98
  -2  -4   1 1338.24   78.68
   2   4   1 1448.44   78.17
   2  -4   1 1369.91   78.01
   2  -4   2 2073.28  120.64
   2  -4   2 2182.09  120.16
   2  -4  -2 2067.67  120.22
  -2  -4   2 2204.57  120.87
   2  -4   2 2236.61  120.26
   2   4   2 2098.67  120.24
   2  -4   3 1750.06   98.51
   2  -4  -3 1749.54   98.67
   2  -4   3 1776.41   99.72
  -2  -4   3 1745.87   99.56
   2  -4  -4 1391.07   73.38
   2  -4   4 1380.60   73.16
   2  -4   4 1308.69   75.01
   2   4  -4 1369.16   74.65
   2   4   4 1231.21   72.51
   2   4  -4 1453.62   74.84
   2   4   4 1236.37   72.50
  -2  -4   4 1297.11   74.85
   2  -4   5  651.25   42.19
  -2  -4   5  710.09   42.39
   2   4  -5  682.02   41.27
   2   4  -5  719.52   41.45
   2   4  -6   12.62    5.34
   2  -4   6    4.08    3.29
   2   4  -6    3.58    5.13
   2   4  -6    4.73    3.19
  -2  -4   6    8.38    2.45
   2  -4   6    6.91    2.56
   2   4   6    9.87    2.43
  -2   4   6    6.80    2.49
   2  -4   7  515.91   29.90
   2   4  -7  524.45   30.31
   2   4   7  503.66   29.87
  -2  -4   7  533.53   34.51
   2  -4   7  548.53   34.96
   2   4   7  502.71   29.94
  -2   4   7  536.98   30.00
  -2  -4   7  516.39   30.00
   2  -4   7  523.24   29.99
  -2  -4   7  562.07   30.53
   2  -4   7  528.96   30.38
   2   4  -7  529.65   30.25
   2  -4   7  540.30   30.30
   2   4   8  430.23   25.69
   2   4  -8  444.30   25.89
  -2  -4   8  475.82   26.47
   2  -4   8  463.95   26.38
   2   4   8  442.28   25.93
   2  -4   8  396.09   30.70
  -2  -4   8  497.57   31.38
   2  -4   8  423.83   25.82
   2   4   8  433.69   25.80
  -2  -4   8  443.60   25.83
  -2   4   8  446.38   25.88
   2  -4   8  473.33   26.13
   2  -4  -8  452.75   26.28
  -2  -4   9  240.66   14.77
   2  -4   9  255.52   14.85
  -2   4   9  252.26   14.86
   2   4   9  236.96   14.80
  -2  -4   9  249.94   20.79
   2  -4   9  260.33   21.34
   2   4  -9  233.88   14.79
   2   4   9  228.50   14.71
  -2  -4   9  253.22   15.53
   2  -4   9  230.02   15.29
   2  -4   9  242.41   14.93
   2  -4   9  268.51   20.06
   2   4   9  233.86   19.03
   2  -4  -9  229.12   15.15
  -2   4  10  346.51   20.05
   2  -4  10  331.71   19.98
  -2  -4  10  369.24   20.14
   2   4  10  338.37   20.08
   2  -4  10  347.68   25.38
   2   4  10  361.13   25.45
   2   4 -10  329.74   20.16
  -2  -4  10  383.64   26.73
   2   4 -10  320.03   20.00
   2  -4  10  331.88   20.49
  -2  -4  10  329.16   20.68
   2  -4 -10  316.81   20.38
   2  -4 -10  314.95   20.61
  -2  -4 -10  328.55   20.37
  -2   4  11  115.99    8.10
   2  -4  11   95.71    7.82
  -2  -4  11  115.41    8.05
   2   4  11   99.72    7.88
   2   4  11  140.69   13.28
   2  -4  11  101.21   12.90
   2   4 -11  121.10    8.24
  -2  -4  11   86.66   13.64
  -2  -4  11  118.34    8.80
  -2   4  11  104.35    8.40
  -2  -4 -11  109.23    8.29
   2  -4 -11  109.97    8.76
   2  -4 -11  116.68    8.51
   2   4 -12   -0.41    3.42
  -2  -4  12    0.77    3.84
  -2   4  12    1.55    3.32
  -2   4  12    1.56    3.03
   2   4  12   -3.06    3.43
   2  -4  12    0.38    3.00
  -2  -4  12   -0.39    3.03
   2  -4 -12   -1.57    4.28
   2   4 -13   47.95    4.46
   2  -4 -13   39.66    4.84
  -2  -4  13   55.05    4.32
  -2   4  13   45.98    4.15
   2   4  13   45.96    4.18
   2  -4  13   51.47    4.20
   2  -4  13   36.96    4.40
  -2   4  13   33.50    4.13
  -2   4  14   70.75    4.40
   2   4  14   63.59    4.33
   2  -4 -14   62.76    4.22
   2   4 -14   63.29    4.39
   2   4 -14   63.00    4.43
   2  -4 -14   58.40    4.52
  -2  -4 -14   50.97    4.17
   2  -4  14   54.60    4.35
   2  -4 -14   60.84    4.16
   2   4 -14   55.93    4.31
   2  -4  14   73.15    4.42
  -2  -4  14   70.10    4.38
   2  -4 -14   45.85    4.16
   2  -5   0 1648.56   94.10
   2  -5   0 1657.00   94.75
   2  -5   0 1736.59   95.21
  -2  -5   0 1720.97   95.13
   2  -5  -1 1890.10  104.77
   2  -5   1 1801.21  104.01
   2  -5   1 1767.61  104.12
   2  -5  -1 1962.28  104.34
   2   5   1 1909.18  103.55
   2  -5   1 1792.48  103.41
  -2  -5   1 1871.00  104.36
   2  -5   2 1476.41   81.39
   2  -5  -2 1386.50   81.45
   2  -5   2 1363.91   81.73
   2  -5   2 1412.06   81.02
   2   5   2 1473.91   81.18
  -2  -5   2 1528.28   82.00
   2  -5   3    4.19    4.25
   2   5   3    5.78    4.39
   2  -5   3    3.83    3.89
   2  -5  -3    3.47    4.28
   2  -5   3    7.08    6.14
  -2  -5   3    9.55    6.77
   2   5  -4 1130.53   62.52
   2   5   4 1107.37   63.31
   2  -5   4 1084.01   65.27
   2  -5  -4 1127.56   63.82
   2  -5   4 1157.57   63.61
  -2  -5   4 1118.29   65.40
   2   5   4 1074.91   63.28
   2   5  -5  955.91   55.66
   2   5  -5  923.10   55.64
   2  -5  -5  922.77   53.96
   2  -5   5  966.57   53.76
   2  -5   5  917.31   56.33
  -2  -5   5  961.88   56.51
   2   5   6  349.35   21.25
  -2   5   6  380.91   21.34
   2   5   6  395.86   21.38
   2   5  -6  344.24   23.91
   2  -5   6  356.74   21.77
  -2  -5   6  366.87   21.78
  -2  -5   6  369.36   21.36
   2  -5   6  378.05   21.41
   2   5  -6  359.28   23.90
   2  -5   7  734.77   43.11
   2   5   7  774.80   42.73
  -2  -5   7  752.27   47.22
   2  -5   7  774.52   47.57
   2  -5   7  698.09   42.70
  -2   5   7  807.57   42.84
   2   5   7  756.32   42.77
  -2  -5   7  749.42   42.82
   2  -5   7  758.18   42.81
   2  -5   7  758.82   43.27
   2   5  -7  739.95   42.79
  -2  -5   7  788.53   43.28
  -2   5   8  272.41   17.76
   2  -5   8  304.47   17.89
   2   5   8  286.60   17.72
  -2  -5   8  306.63   17.87
   2  -5   8  327.15   18.54
   2   5  -8  314.53   17.88
  -2  -5   8  311.60   18.47
   2  -5   8  303.76   23.80
  -2  -5   8  289.56   22.89
   2   5   8  283.61   17.64
   2  -5   8  310.21   18.21
   2  -5   8  310.64   22.08
  -2   5   9    3.79    3.37
   2   5   9    2.54    3.08
   2  -5   9    3.04    7.50
   2   5   9    9.81    7.45
   2  -5  -9    3.28    3.88
   2  -5   9    8.60    4.17
   2   5  -9    2.83    3.22
  -2  -5   9    9.89    4.39
  -2  -5   9    5.01    3.24
   2  -5   9    1.38    3.34
   2  -5   9   19.94   10.83
  -2  -5   9    1.19    9.30
   2  -5   9   11.03    3.86
   2   5  -9    5.51    3.67
  -2   5  -9    9.34    2.93
  -2  -5  10  167.65   18.11
  -2   5  10  182.53   11.11
   2   5  10  171.31   11.07
  -2  -5  10  178.53   11.19
   2  -5  10  157.08   10.95
   2   5 -10  178.49   11.28
   2   5 -10  163.30   10.97
  -2  -5  10  172.57   11.81
   2   5  10  172.16   15.88
   2  -5  10  176.06   16.20
   2  -5 -10  151.99   11.49
  -2  -5  11  158.51   17.04
  -2  -5  11  172.38   10.77
   2  -5  11  172.10   10.69
  -2   5  11  171.49   10.73
   2   5  11  164.27   10.61
   2   5 -11  152.79   10.71
  -2   5  11  142.92   10.92
  -2  -5  11  168.66   11.29
   2  -5  11  168.12   15.76
   2   5  11  158.05   15.24
   2  -5 -11  146.51   11.32
  -2  -5  12   83.88    6.97
  -2   5  12   73.51    6.36
   2  -5 -12   70.40    7.07
  -2  -5 -12   69.85    6.28
   2   5 -12   88.39    6.56
   2   5  12   93.05    6.38
  -2  -5  12   82.68    6.37
  -2   5  12   88.85    6.31
   2  -5  12   84.70    6.28
  -2   5  13  102.62    7.39
   2  -5  13  106.81    7.78
   2  -5 -13  103.59    8.01
   2   5 -13  115.01    7.69
  -2   5  13  130.17    7.68
   2   5  13  124.39    7.57
  -2  -5  13  112.55    7.52
   2  -5  13  113.20    7.52
  -2   5  14   23.96    2.53
  -2  -5  14   24.16    2.51
   2   5  14   23.67    2.42
   2  -5 -14   20.45    2.70
  -2  -5  14   22.78    2.93
   2  -5  14   23.15    2.63
   2  -5 -14   17.19    2.28
   2  -5 -14   21.38    2.16
   2   5 -14   23.07    2.37
   2  -5  14   25.68    2.49
   2   5 -14   22.65    2.33
   2  -5 -14   18.27    2.14
  -2  -6   0  543.35   32.06
   2  -6   0  535.00   32.19
   2  -6   0  567.98   31.62
   2  -6   0  502.01   30.44
  -2  -6   1  519.72   31.72
   2  -6  -1  545.37   32.34
  -2  -6  -1  517.29   32.31
   2  -6   1  519.35   30.18
   2   6   1  550.50   30.36
   2  -6   1  543.80   31.22
   2  -6  -1  522.84   31.56
   2  -6   1  507.66   31.32
  -2  -6   2 1138.98   62.03
   2  -6  -2 1093.18   62.64
   2  -6   2 1107.35   60.63
   2   6   2  992.51   60.62
   2  -6   2 1061.62   61.61
   2  -6  -2 1064.90   61.50
   2  -6   2 1086.73   61.31
  -2  -6   3  220.58   16.70
   2  -6   3  224.11   15.15
   2   6   3  276.45   15.46
   2  -6   3  232.31   15.39
   2  -6  -3  242.35   15.64
   2  -6   3  210.36   16.50
  -2  -6   4  739.20   44.82
   2   6  -4  733.14   41.49
   2  -6   4  739.22   42.86
   2  -6  -4  728.66   43.15
   2  -6   4  762.03   44.80
   2   6   4  814.01   43.53
   2  -6   4  692.18   43.24
   2  -6  -5  189.64   13.48
   2  -6   5  213.18   13.34
   2  -6   5  188.46   16.57
   2  -6   5  216.88   14.88
  -2  -6   5  206.69   16.69
   2   6  -6  202.29   12.10
   2   6  -6  210.06   12.14
   2  -6   6  214.02   12.68
  -2  -6   6  226.85   12.66
  -2  -6   6  202.81   12.12
   2  -6   6  191.78   12.10
  -2  -6   6  209.67   16.95
   2  -6   6  199.12   17.04
  -2   6   6  178.57   12.02
   2   6   6  188.69   11.99
   2   6  -6  191.78   15.45
   2   6  -6  201.70   15.46
   2  -6   6  207.79   12.11
  -2   6  -7   93.90    6.53
   2   6  -7  101.71    6.93
   2   6  -7   97.07    6.79
   2  -6   7   81.90    7.46
  -2  -6   7   94.48    7.41
  -2   6   7  109.28    6.82
  -2  -6   7   96.72    6.82
   2   6   7  108.85    6.79
   2  -6   7   83.82    6.81
   2   6   7  119.42    6.66
   2  -6   7   95.79   12.91
  -2  -6   7   89.65   12.07
   2  -6   7   84.47    6.58
   2   6   7  113.36   10.63
   2  -6   7   86.42   10.08
   2  -6   8  139.04    9.04
   2   6  -8  116.74    8.21
  -2  -6   8  124.50    8.94
   2   6   8   94.05   11.58
   2  -6   8  144.73   12.70
  -2  -6   8  131.13    8.37
   2  -6   8  136.87    8.32
  -2   6   8  114.67    8.13
   2   6   8  112.62    8.16
  -2  -6   8  138.49   14.59
   2  -6   8  128.89   14.93
   2   6   8  110.24    7.84
   2  -6   8  134.31    8.82
   2   6  -8  121.32    8.31
  -2   6  -8  111.64    7.93
   2  -6   9   -1.65    3.73
   2   6   9   -0.87    2.48
   2  -6   9   -3.99    6.57
   2   6   9   -5.78    6.76
   2  -6   9   -2.58    9.84
  -2  -6   9    3.70   10.21
   2   6  -9    0.40    3.14
  -2  -6   9    2.47    4.45
   2  -6   9    1.10    4.11
   2   6  -9   -2.25    3.37
  -2  -6   9    1.84    3.34
   2  -6   9    2.01    3.45
   2  -6  -9    2.57    4.20
  -2   6   9    2.20    3.35
   2   6   9    1.76    3.14
  -2  -6  10  228.60   20.39
   2  -6  10  228.11   20.62
   2  -6  10  210.00   13.44
  -2   6  10  225.54   13.50
  -2  -6  10  215.69   13.43
   2   6  10  208.71   13.42
   2   6 -10  216.68   13.55
   2   6  10  235.72   18.51
   2  -6  10  214.09   18.09
  -2  -6  10  222.24   14.11
   2  -6 -10  186.82   13.77
   2  -6  11   23.65    8.18
   2   6  11   25.23    7.15
  -2  -6  11   14.88    9.20
   2   6 -12   45.26    4.41
   2  -6  12   41.92    4.72
  -2   6  12   36.20    4.21
  -2  -6 -12   33.95    4.29
   2  -6 -12   30.97    5.02
   2  -6  12   41.45    4.15
   2   6  12   38.71    4.20
  -2   6  12   39.06    4.32
  -2  -6  12   39.44    4.22
  -2  -6  13    7.67    2.69
  -2   6  13   12.24    2.76
   2   6  13    3.47    2.58
   2  -6  13    8.70    2.53
   2  -6 -13    6.43    3.32
   2  -6  13    8.66    3.13
   2   6 -13    3.70    2.46
   2  -6 -13    8.38    2.23
   2  -6 -13   10.39    2.23
   2   6 -13    7.19    2.52
   2   6 -13    5.66    2.70
   2  -6 -14   25.59    2.57
  -2  -6  14   29.42    2.86
   2  -6 -14   19.50    2.24
   2  -6  14   20.03    2.38
  -2   6  14   29.41    2.41
   2   6  14   26.26    2.42
  -2   6 -14   16.62    1.98
   2   6 -14   17.13    2.03
  -2  -6  14   27.45    2.38
   2  -6  14   27.46    2.45
  -2   6 -14   17.99    1.98
   2   6 -14   19.60    2.06
  -2  -7   0  316.38   21.88
  -2  -7   0  387.65   21.47
   2  -7   0  326.61   20.33
   2  -7   0  343.57   21.69
   2  -7  -1  520.03   31.14
  -2  -7  -1  487.61   31.30
  -2  -7   1  475.89   30.14
   2  -7  -1  559.10   30.41
   2  -7   1  504.82   30.24
   2  -7   1  467.02   29.62
   2  -7   2  210.54   13.33
   2   7   2  192.98   13.38
   2  -7  -2  223.15   16.66
  -2  -7   2  254.61   16.21
   2  -7  -2  237.65   15.36
   2  -7   2  226.27   14.83
   2  -7   2  248.29   15.48
   2   7   3 1570.93   91.88
   2  -7   3 1630.46   91.86
   2   7  -3 1646.88   90.76
  -2  -7   3 1639.10   93.38
   2  -7   3 1628.49   92.37
   2  -7  -3 1624.29   92.63
   2  -7   3 1585.66   93.21
   2  -7   4    4.28    4.43
   2   7   4    8.53    4.09
   2   7  -4    8.21    2.12
   2  -7   4    0.61    7.01
  -2  -7   4    6.11    8.24
   2  -7  -4    3.37    5.02
   2  -7   4    9.96    4.37
   2   7   5  258.27   18.78
   2  -7   5  269.12   18.95
   2   7  -5  285.27   16.87
   2  -7   5  293.76   18.26
   2  -7  -5  269.42   18.52
  -2  -7   5  294.04   17.16
  -2  -7   5  295.61   16.81
   2  -7   5  294.24   16.81
   2   7  -6  298.11   21.65
   2   7  -6  279.07   21.52
   2  -7   6  290.90   17.67
  -2  -7   6  299.13   17.69
   2   7  -6  313.15   17.75
   2   7  -6  321.64   17.77
  -2  -7   6  319.95   18.12
   2  -7   6  296.85   22.25
  -2  -7   6  312.60   23.01
  -2   7   6  289.58   17.61
   2   7   6  287.87   17.59
  -2  -7   7  176.84   11.21
   2   7  -7  171.18   10.65
   2   7  -7  171.21   10.79
   2   7   7  182.90   10.64
  -2   7   7  170.34   10.62
  -2  -7   7  156.86   10.61
   2  -7   7  155.41   10.64
   2   7   7  179.75   10.49
  -2  -7   7  177.85   16.61
   2  -7   7  166.16   16.57
   2  -7   7  137.65   13.77
   2   7   7  183.34   14.16
  -2  -7   8  151.30   16.05
   2  -7   8  151.65   16.14
  -2  -7   8  162.13   10.16
   2   7  -8  149.32    9.38
   2   7  -8  148.57    9.55
  -2  -7   8  128.08    9.31
   2   7   8  144.09    9.38
   2  -7   8  116.09    9.27
  -2   7   8  131.09    9.38
   2   7   8  173.18    9.29
   2  -7   8  110.69   13.04
   2   7   8  122.98   12.80
   2  -7   8  151.18    9.97
  -2  -7   9  228.52   19.90
   2  -7   9  252.62   20.82
   2   7   9  199.83   12.90
   2   7  -9  215.22   13.34
  -2  -7   9  215.15   13.30
   2   7   9  214.77   13.19
  -2   7   9  208.16   13.26
   2  -7   9  214.10   13.33
   2   7   9  196.23   17.09
   2  -7   9  208.72   17.61
   2  -7   9  217.47   13.58
  -2  -7   9  215.04   13.90
   2  -7  10    1.01    5.82
   2   7  10   -3.93    6.86
  -2  -7  10    2.62    9.43
   2  -7  10    9.61    9.81
   2   7  10    1.85    3.36
  -2   7  10    3.17    3.33
   2  -7 -10   -3.65    4.17
   2   7 -10   -0.22    3.55
  -2  -7  10   -2.26    4.25
  -2  -7  10   -2.13    3.48
   2  -7  10   -2.08    3.15
  -2   7  11   26.95    4.13
   2  -7  11   29.36    7.92
  -2  -7  11   28.35    7.31
  -2   7  11   24.97    6.93
   2   7  11   38.62    8.30
  -2  -7  11   32.15    9.47
   2  -7  12   53.16    4.73
  -2  -7  12   64.46    4.90
  -2   7  12   55.41    4.81
   2   7  12   58.98    4.86
  -2   7  12   43.32    4.51
   2  -7  12   56.26    5.43
   2   7 -12   52.59    4.81
  -2  -7 -12   52.76    4.92
   2  -7 -12   57.44    5.67
   2  -7 -12   48.42    4.75
   2  -7  13   25.11    3.56
   2  -7 -13   25.63    3.66
   2  -7 -13   22.71    2.53
   2   7 -13   17.59    2.69
   2   7 -13   17.14    2.63
   2  -7  13   24.27    2.98
  -2  -7  13   27.90    3.17
  -2   7  13   30.93    3.13
   2   7  13   29.68    3.13
   2  -7 -13   24.55    2.50
   2   7 -14   -0.45    1.82
   2  -7  14   -0.40    1.66
  -2  -7  14    2.88    1.94
  -2  -7  14    0.21    1.50
  -2   7  14    0.21    1.59
   2   7  14    2.23    1.48
   2  -7  14   -1.11    1.49
  -2  -8   0 2410.68  134.07
  -2  -8   0 2437.64  135.13
   2  -8   0 2317.44  134.37
   2  -8   0 2360.05  133.14
   2  -8  -1   -0.45    5.56
   2  -8   1    6.14    5.76
  -2  -8  -1    9.16    4.60
   2  -8   1   12.93    5.01
  -2  -8   1   10.27    6.10
  -2  -8  -1    1.72    7.37
   2  -8  -1    9.77    7.67
   2  -8   2  150.04    9.70
   2   8   2  147.59    9.88
   2  -8   2  166.32   12.39
   2  -8  -2  175.49   12.60
   2  -8   2  161.21   12.13
   2  -8  -2  163.23   14.40
   2   8  -2  159.44    9.67
  -2  -8  -2  158.07   14.56
  -2  -8   2  169.48   13.13
   2   8   3 1378.77   78.84
   2  -8   3 1363.93   78.73
  -2  -8   3 1457.28   80.83
   2  -8   3 1537.97   80.90
   2  -8  -3 1394.72   80.16
   2  -8   3 1394.95   79.83
   2  -8  -3 1438.14   81.82
   2   8  -3 1369.41   77.87
   2   8  -4   55.09    4.18
   2  -8   4   67.33    9.60
  -2  -8   4   49.77    9.28
  -2  -8   4   54.83    4.43
   2   8   4   55.76    5.95
   2  -8   4   55.02    6.01
   2  -8   4   63.61    6.72
   2  -8  -4   63.11    7.46
  -2  -8   5   11.15    7.60
  -2  -8   5    2.13    2.36
   2  -8   5    4.44    2.35
   2   8  -5    2.21    2.54
   2   8  -5   -1.06    1.94
   2   8   5    2.89    1.94
  -2  -8   5   -0.33    3.03
   2  -8  -5    5.94    4.56
   2  -8   5    3.02    3.96
   2  -8   5   -0.49    4.41
   2   8   5    7.24    4.48
  -2  -8   6 1157.93   63.41
  -2  -8   6 1096.14   67.56
   2  -8   6 1108.52   67.60
   2  -8   6 1079.14   63.12
  -2  -8   6 1128.14   63.12
   2   8   6 1119.04   63.07
  -2   8   6 1145.61   63.10
   2   8  -6 1109.06   63.11
   2   8  -7   26.40    3.76
   2   8   7   28.71    3.35
   2  -8   7   25.78    6.60
   2   8   7   34.89    6.44
  -2  -8   7   26.97    4.46
  -2  -8   7   28.54    3.63
   2  -8   7   32.43    3.81
   2  -8   7   33.15   10.61
  -2  -8   7   39.62   10.05
   2   8   7   37.12    3.71
  -2   8   7   33.84    3.76
  -2   8   8   31.24    4.27
   2   8   8   36.28    4.21
  -2  -8   8   28.90    4.20
   2  -8   8   34.73    4.24
   2  -8   8   34.11    4.87
  -2  -8   8   30.26   10.07
   2  -8   8   40.14   11.20
   2   8  -8   42.70    4.39
   2   8   8   37.18    3.78
  -2  -8   8   34.52    5.04
   2  -8   8   35.73    7.92
   2   8   8   41.85    7.53
   2   8   9  670.38   39.12
   2  -8   9  677.87   39.17
  -2   8   9  672.39   39.13
  -2  -8   9  704.99   39.20
   2  -8   9  682.75   39.47
   2   8  -9  680.92   39.20
   2   8   9  680.13   38.93
  -2  -8   9  704.61   39.67
   2  -8   9  683.12   46.02
  -2  -8   9  723.73   46.15
   2   8   9  648.55   42.92
   2  -8   9  661.25   43.20
   2   8 -10   50.61    4.80
   2  -8  10   53.61   12.01
  -2  -8  10   30.29   10.44
   2   8  10   35.85    8.01
   2  -8 -10   39.70    5.17
  -2   8  10   35.76    4.40
   2  -8  10   32.97    4.72
   2   8  10   42.58    4.63
  -2  -8  10   37.95    4.46
   2  -8  10   38.62    4.45
  -2  -8  10   49.23    5.66
   2   8 -11    8.40    3.29
   2  -8  11   19.95    4.39
  -2  -8 -11   14.82    3.87
   2  -8 -11   14.25    4.51
   2  -8 -11   10.04    3.70
  -2  -8  11    8.93    3.30
   2  -8  11    8.84    3.19
  -2   8  11    7.82    3.39
   2   8  11    3.03    3.26
   2  -8 -12  133.42    8.37
   2   8 -12  120.18    8.48
   2  -8 -12  133.90    8.40
   2   8 -12  115.18    8.46
   2   8  12  154.90    8.93
  -2   8  12  160.82    8.94
   2  -8  12  161.33    8.95
  -2  -8  12  163.83    9.05
  -2  -8 -12  121.19    8.82
   2  -8 -12  139.49    9.38
   2  -8 -12  114.69    8.79
   2  -8  12  148.18    9.37
   2  -8  13   25.06    2.83
   2   8  13   27.11    2.83
  -2   8  13   25.76    2.86
  -2  -8  13   26.48    2.90
   2  -8  13   29.28    3.41
  -2  -8  13   18.56    3.40
   2   8 -13   16.44    2.16
   2  -8 -13   24.02    3.40
   2   8 -13   15.57    2.14
  -2  -8  14    4.94    1.71
   2  -8  14    3.93    1.52
   2  -8 -14    2.44    1.44
  -2  -8  14    1.97    1.25
  -2   8  14    4.22    1.30
   2   8  14    3.10    1.22
   2  -8  14    2.20    1.28
   2  -9   0 1697.35   95.92
   2  -9   0 1683.05   97.40
  -2  -9   0 1684.48   98.09
  -2  -9   0 1734.25   96.98
   2  -9  -1  219.11   16.10
   2  -9   1  252.48   16.58
   2  -9   1  208.31   14.92
   2  -9  -1  232.11   17.81
  -2  -9  -1  208.96   17.06
  -2  -9   1  230.20   16.13
  -2  -9  -1  217.35   15.04
   2  -9   2   74.49    8.37
   2  -9  -2   73.08    8.45
   2   9  -2   67.71    5.26
   2  -9  -2   59.70   10.36
  -2  -9  -2   60.69   10.27
   2  -9   2   88.02    8.79
  -2  -9   2   82.48    9.71
  -2  -9  -2   64.87    6.58
   2  -9  -3 1585.93   93.07
   2   9  -3 1584.39   88.92
  -2  -9  -3 1568.47   93.23
  -2  -9   3 1665.40   92.22
   2  -9   3 1488.57   91.65
   2  -9  -3 1645.99   91.60
   2  -9   3 1556.85   91.14
   2  -9  -3 1610.31   89.29
   2  -9   4   57.68    5.52
   2   9  -4   66.76    4.94
  -2  -9   4   71.29    5.10
   2  -9   4   64.85    5.09
   2  -9  -4   67.05    8.04
   2  -9   4   64.91    7.65
   2   9   4   75.20    4.87
   2  -9  -4   84.03    6.06
  -2  -9   5   47.66    4.41
   2  -9   5   43.09    4.35
  -2  -9   5   46.87    4.66
   2  -9   5   57.89    9.75
  -2  -9   5   48.39   10.28
   2   9   5   53.02    4.05
   2   9  -5   52.78    3.96
   2  -9  -5   60.71    6.91
   2  -9   5   46.53    6.22
   2   9  -5   52.49    4.52
   2   9  -6  889.92   50.15
  -2  -9   6  897.83   55.14
   2  -9   6  917.95   55.37
   2   9  -6  794.88   54.71
  -2  -9   6  933.37   50.49
   2   9   6  876.27   49.92
   2   9  -6  877.21   55.07
  -2  -9   6  862.51   50.11
   2  -9   6  891.31   50.14
  -2  -9   7   39.13    4.38
   2   9  -7   26.70    3.77
  -2  -9   7   19.15   10.13
   2  -9   7   20.96   10.23
   2  -9   7   26.76    3.80
  -2  -9   7   29.00    3.73
   2   9   7   27.97    3.31
   2   9   7   23.09    3.68
  -2   9   7   21.99    3.50
  -2  -9   8   12.92    4.14
   2   9  -8    3.80    3.41
  -2  -9   8    5.01   11.14
  -2  -9   8   13.45    3.30
   2  -9   8    8.01    3.31
   2   9   8    1.86    3.28
  -2   9   8    5.18    3.29
   2   9   8    4.43    2.66
   2   9   9  488.01   28.89
   2   9   9  503.05   29.14
  -2   9   9  509.09   29.21
   2  -9   9  551.05   36.93
  -2  -9   9  529.58   36.13
  -2  -9   9  484.76   29.60
  -2  -9   9  521.53   29.24
   2  -9   9  506.49   29.23
   2   9  -9  494.28   29.23
   2  -9 -10    3.72    4.07
   2   9 -10   15.30    3.67
   2  -9  10   11.18    3.87
  -2   9  10   12.29    3.58
   2   9  10    7.33    3.29
   2  -9  10    7.95    4.32
  -2  -9  10    9.45    3.22
   2  -9  10   10.49    3.43
  -2  -9  10   -2.61    9.44
   2  -9  10   -1.35   10.18
   2  -9  11   40.09    5.12
   2   9  11   38.53    4.21
  -2   9  11   40.61    4.44
   2  -9  11   44.26    4.35
  -2  -9  11   44.72    4.45
   2  -9 -11   45.38    4.76
   2  -9 -11   31.91    5.15
   2  -9  12  142.73    8.89
  -2  -9  12  149.52    8.95
  -2  -9  12  139.45    9.28
  -2  -9 -12  123.70    8.79
   2  -9 -12  116.54    8.69
   2  -9 -12  120.18    9.24
   2  -9  12  152.43    9.42
  -2   9  12  156.94    9.01
   2   9  12  150.77    8.91
  -2  -9  13    6.96    2.62
   2  -9  13    6.72    2.65
   2  -9 -13    0.74    2.49
  -2  -9  13    4.56    2.12
   2   9  13    9.49    2.22
  -2   9  13    5.47    2.10
   2  -9  13    6.84    2.14
   2   9 -13    8.28    2.26
  -2 -10   0  914.96   51.34
   2 -10   0  819.64   51.74
   2 -10  -1   20.18    3.44
  -2 -10  -1   20.33    5.07
  -2 -10   1   16.68    6.79
   2 -10   1   22.47    5.25
  -2 -10  -1   26.21    8.68
   2 -10  -1   28.51    9.09
   2 -10  -1    6.64    5.99
   2 -10   1   10.61    6.76
   2 -10  -2  591.47   32.28
  -2 -10   2  553.24   31.91
   2 -10   2  540.13   31.92
   2  10  -2  560.53   32.02
  -2 -10   2  516.79   34.69
  -2 -10  -2  589.64   33.40
   2 -10   2  570.71   34.42
   2 -10   2  570.93   34.78
   2 -10  -3  105.27    7.28
   2 -10  -3  110.89    7.58
   2 -10   3  117.25   10.86
   2  10  -3   94.65    6.59
   2 -10   3   99.56    6.76
  -2 -10   3  108.82    6.78
   2 -10   3   90.18    7.01
   2  10  -3   91.41    6.75
   2 -10   4  522.43   27.87
  -2 -10   4  476.29   27.49
   2 -10   4  460.21   27.48
   2  10   4  464.08   27.27
   2 -10  -4  449.08   27.90
  -2 -10  -4  419.64   32.01
   2  10  -4  488.32   27.35
   2 -10  -4  462.04   32.35
  -2 -10   4  502.72   31.73
   2  10  -4  501.53   27.46
   2  10  -5    7.56    2.36
   2 -10  -5   19.47    8.57
   2 -10   5   13.79    7.94
  -2 -10   5   16.82    8.26
   2 -10   5   12.56    3.60
   2  10   5   12.51    2.35
   2 -10   5   10.09    3.01
  -2 -10   5    7.63    2.96
   2  10  -5   12.97    2.57
   2  10   6  620.78   35.29
   2 -10   6  602.93   35.95
   2  10  -6  627.15   41.22
   2 -10  -6  578.75   41.56
  -2 -10   6  639.37   41.16
   2 -10   6  692.28   41.31
   2  10  -6  567.92   40.97
  -2 -10   6  628.33   35.57
   2 -10   6  625.98   35.58
  -2 -10   7   72.01   12.01
   2 -10   7   64.00   11.90
   2  10  -7   61.44    5.50
  -2 -10   7   52.84    5.43
   2 -10   7   57.84    5.44
   2 -10   7   75.00    6.33
  -2  10   7   73.83    5.61
   2  10   7   66.99    5.38
   2 -10   8  114.05    8.51
  -2 -10   8   96.78   14.17
   2 -10   8  112.46   14.61
   2 -10   8  104.18    7.82
  -2 -10   8  112.89    7.91
   2  10  -8  106.58    7.83
   2  10   8  118.57    7.45
  -2  10   8  103.37    7.82
   2  10   8  103.37    7.66
   2 -10   9  129.72   10.08
  -2 -10   9  174.48   16.86
   2 -10   9  185.93   17.15
   2 -10   9  125.34   10.00
  -2  10   9  143.27    9.41
   2  10   9  140.42    9.31
   2 -10   9  138.92    9.37
  -2 -10   9  143.65    9.46
   2 -10  -9  126.94   16.37
   2 -10  10   53.57    5.36
  -2 -10  10   71.32   12.31
   2 -10 -10   41.87   10.80
   2 -10 -11   12.81    3.51
   2 -10  11   10.88    3.99
  -2 -10  11   15.17    3.67
   2  10  11   14.42    2.97
  -2  10  11   15.78    3.35
  -2 -10  11   12.61    3.31
   2 -10  11   14.27    3.27
   2 -10  12   69.19    5.01
  -2 -10  12   75.19    5.06
  -2 -10 -12   57.00    4.98
   2 -10 -12   51.21    5.40
   2 -10 -12   55.75    4.86
   2 -10  12   77.66    5.62
  -2 -10  12   68.10    5.42
   2  10 -12   68.00    5.06
   2  10  12   68.75    5.07
  -2  10  12   74.22    5.11
   2 -10 -13   18.61    2.78
  -2 -10  13   18.09    2.73
   2 -10  13   23.45    2.85
   2  10 -13   19.67    2.53
   2 -10  13   23.33    2.48
   2  10  13   23.77    2.51
  -2 -10  13   24.33    2.54
   2 -11   0   -0.30    2.63
  -2 -11   0    0.38    2.48
   2 -11   0    5.44    2.58
   2 -11   1  436.14   23.72
  -2 -11  -1  395.90   25.44
  -2 -11   1  392.03   26.33
   2 -11  -1  422.72   23.99
   2 -11   1  420.72   23.74
   2  11  -1  435.50   23.64
   2 -11   1  396.75   23.62
  -2 -11   1  397.85   23.61
   2 -11  -1  403.51   23.62
  -2 -11  -1  394.36   23.58
   2 -11  -1  393.23   23.79
   2  11  -2   56.24    4.22
   2 -11   2   37.33    6.51
  -2 -11   2   41.70    4.10
   2 -11   2   55.04    4.46
   2 -11  -2   52.33    4.79
  -2 -11  -2   42.50    4.52
   2 -11  -2   39.99    4.54
   2 -11   2   35.55    4.04
   2  11  -2   39.68    4.17
  -2 -11  -2   38.24    9.43
   2 -11  -2   51.86    9.58
   2 -11   3  267.03   15.02
   2 -11  -3  233.82   20.41
  -2 -11  -3  244.64   20.37
   2  11  -3  235.56   14.73
   2 -11  -3  242.60   15.31
   2 -11   3  263.59   18.32
   2 -11  -3  266.41   18.46
   2  11  -3  260.67   14.81
   2 -11  -3  236.26   15.12
   2 -11   3  235.41   14.80
  -2 -11   3  249.83   14.84
   2 -11   4   80.07    5.71
  -2 -11   4   81.90    5.75
  -2 -11   4   81.47    5.75
   2 -11  -4   72.77    9.10
   2 -11   4   86.34    8.95
   2  11   4   67.92    5.44
   2  11  -4   69.28    5.35
   2 -11  -4   85.52   12.40
  -2 -11  -4   73.94   12.40
   2  11   4   78.26    5.38
   2 -11   4   82.96   10.29
  -2 -11   4   59.05   10.14
   2  11  -4   75.70    5.58
   2 -11  -4   71.40    6.54
   2 -11   4   89.39    6.25
   2  11  -5  436.95   25.62
  -2 -11  -5  413.48   31.49
   2 -11  -5  504.32   32.26
   2 -11   5  494.47   26.40
   2  11  -5  440.55   25.77
  -2 -11  -5  448.12   28.74
  -2 -11   5  469.93   28.83
   2 -11  -5  426.95   28.92
   2 -11   5  421.19   28.56
   2 -11   5  434.05   30.65
  -2 -11   5  451.93   31.02
   2 -11   5  447.15   25.94
  -2 -11   5  440.64   25.92
   2  11  -5  429.09   25.84
   2  11   5  467.40   25.75
   2 -11   6   48.15    4.62
  -2 -11   6   43.42    4.62
   2 -11  -6   53.76   11.61
  -2 -11  -6   68.82   12.81
   2  11   6   45.31    3.98
   2 -11   6   52.11    5.28
   2 -11   6   44.50   10.65
  -2 -11   6   54.01   11.34
   2  11  -6   30.64   10.87
   2  11  -6   38.89   11.53
  -2  11   7  122.44    8.28
   2  11   7  112.65    8.03
   2  11  -7   77.96   13.74
   2  11  -7   91.96   13.72
   2 -11  -7  102.89   15.35
   2 -11   7  110.74    8.19
  -2 -11   7  133.83    8.27
  -2 -11   7  134.63   14.99
   2 -11   7  118.95   15.12
   2 -11   7  123.06    8.82
   2 -11   8   36.85    5.34
   2  11   8   53.18    4.13
  -2  11   8   46.02    4.58
   2  11   8   31.02    4.22
  -2 -11   8   64.41   12.42
   2 -11   8   42.52   11.59
  -2 -11   8   43.60    4.70
   2 -11   8   33.44    4.59
   2 -11  -8   38.66   11.55
   2 -11   9   46.20    5.42
  -2 -11   9   56.79   12.34
   2 -11   9   41.48   11.38
   2 -11  -9   28.42   11.26
  -2 -11  -9   62.02   12.52
   2 -11   9   39.25    4.63
  -2  11   9   52.61    4.83
   2  11   9   50.68    4.85
   2 -11   9   57.36    5.74
  -2 -11   9   46.63    4.95
   2 -11 -10   36.36    4.83
   2  11  10   43.69    4.37
  -2  11  10   38.51    4.26
   2 -11  10   35.97    4.30
   2 -11  10   50.45    5.24
  -2 -11  10   36.26    4.67
  -2 -11  10   44.55    4.44
   2 -11  10   39.83    4.68
   2  11 -10   37.57    4.17
   2 -11  11   77.53    5.88
   2 -11 -11   62.78    5.50
   2 -11  11   66.42    5.35
  -2 -11  11   61.40    5.39
  -2  11  11   70.66    5.43
   2  11  11   73.38    5.40
   2  11 -11   74.33    5.41
  -2 -11  11   62.85    5.62
   2 -11 -12    4.01    2.87
  -2 -11 -12   -0.66    2.22
   2 -11 -12    2.56    2.05
  -2 -11  12    1.32    2.36
   2 -11  12    4.76    2.26
   2  11  12    6.29    2.36
  -2  11  12    8.90    2.49
   2 -11  12    4.41    2.91
  -2 -11  12    3.55    2.71
   2  11 -12    3.78    2.31
   2 -11  13    5.32    1.94
  -2 -11  13    7.58    1.88
   2 -11  13    4.57    1.61
  -2  11  13    7.34    1.63
   2  11  13    4.80    1.53
  -2 -11  13    3.75    1.56
   2 -11 -13    4.22    1.78
   2 -12   0    1.73    2.83
   2 -12   0   -0.19    3.26
  -2 -12   0    5.90    2.72
  -2 -12   0    9.69    5.27
   2 -12   0    3.37    2.81
  -2 -12   0    8.06    2.94
   2 -12   0    2.26    6.17
   2 -12  -1   25.50    3.86
   2 -12   1   25.07    3.65
   2 -12   1   25.03    3.46
   2 -12  -1   32.04    7.14
   2 -12   1   28.45    7.52
  -2 -12   1   23.65    6.35
  -2 -12  -1   42.51   10.01
   2 -12  -1   30.29    3.63
  -2 -12  -1   31.45    3.60
   2 -12   1   25.58    3.44
  -2 -12   1   34.81    3.50
   2 -12  -1   29.02    4.14
  -2 -12  -1   35.44    3.87
   2 -12   2  605.87   34.03
   2 -12  -2  641.45   39.54
  -2 -12  -2  597.11   39.12
   2  12  -2  595.83   34.03
  -2 -12  -2  597.38   34.11
   2 -12  -2  576.52   34.27
   2 -12  -2  571.80   37.45
   2 -12   2  660.52   37.71
   2  12  -2  608.75   33.93
   2 -12  -2  554.72   34.17
  -2 -12   2  590.62   33.91
   2 -12   2  593.15   33.92
   2 -12   3   84.00    6.30
   2 -12  -3   77.74    9.73
   2 -12   3   91.12    9.82
   2 -12  -3   76.54   12.52
   2  12  -3   75.06    5.87
  -2 -12  -3   95.67   12.84
   2 -12  -3   77.05    6.73
  -2 -12   3   86.24   10.75
   2  12  -3   77.61    5.95
   2 -12  -3   76.25    6.44
  -2 -12   3   82.50    5.96
   2 -12   3   86.97    6.07
  -2 -12   4  231.10   14.18
   2 -12   4  236.94   14.56
   2  12  -4  235.52   14.24
   2  12   4  224.76   14.07
   2  12  -4  235.15   14.00
   2 -12  -4  265.71   20.52
  -2 -12  -4  217.24   20.25
   2  12   4  238.20   13.97
  -2 -12   4  240.56   19.92
   2 -12   4  233.66   17.48
  -2 -12   4  220.95   17.58
   2 -12   4  213.47   18.25
   2 -12  -4  229.80   17.90
   2  12  -4  242.69   14.23
   2 -12  -4  222.35   14.75
  -2 -12   4  242.14   14.30
   2 -12   4  240.03   14.27
  -2 -12   5  184.86   11.25
  -2 -12  -5  164.27   17.95
   2 -12  -5  183.92   18.09
   2 -12   5  195.64   11.59
   2  12  -5  163.65   10.93
   2  12   5  173.30   10.85
  -2 -12  -5  172.30   14.30
   2 -12  -5  157.75   14.21
   2 -12   5  191.10   14.40
  -2 -12   5  190.56   17.55
  -2 -12   5  171.41   14.27
   2 -12   5  175.75   16.27
  -2 -12   5  177.44   11.24
   2 -12   5  171.01   11.19
   2  12  -5  174.32   11.13
   2  12   5  181.34   10.86
   2  12   6   23.49    3.05
   2  12  -6   24.56    3.79
  -2 -12   6   34.28    3.92
   2 -12   6   22.40    3.90
   2  12  -6   11.45   10.91
  -2 -12   6   26.04    4.07
   2 -12   6   23.76    4.36
   2 -12   6   22.89    9.84
  -2 -12   6   15.32    9.88
   2  12  -6   16.54   10.42
   2 -12  -6    9.02   10.73
  -2 -12  -6   28.16   11.68
   2 -12   7  104.43    7.62
  -2 -12   7  108.31    7.72
   2 -12   7   96.64    8.10
  -2  12   7  127.39    7.86
   2  12   7  118.22    7.73
  -2 -12   7   96.71    7.83
  -2 -12   7  113.79   15.02
   2 -12   7  109.14   14.81
  -2 -12  -7   97.51   15.01
   2 -12  -7  102.43   14.79
   2  12  -7   97.78    7.37
   2  12  -7   86.30   14.11
   2  12  -7   76.16   13.06
  -2 -12  -8  250.68   21.80
   2 -12  -8  249.08   21.25
  -2  12   8  227.01   13.88
   2  12   8  236.19   13.85
  -2 -12   8  209.60   14.05
   2 -12   8  208.50   14.20
  -2 -12   8  221.33   13.82
   2 -12   8  218.82   13.90
   2  12   8  227.44   13.49
   2  12  -8  223.77   13.78
   2 -12   8  191.44   20.04
  -2 -12   8  207.79   20.74
   2 -12  -9   35.87   10.37
  -2 -12  -9   27.45   10.47
   2 -12   9   34.74   10.41
  -2 -12   9   29.65   10.71
   2 -12   9   32.41    4.97
  -2  12  10  175.88   10.72
   2  12  10  178.70   10.67
   2  12 -10  172.84   10.58
   2 -12  10  152.98   11.01
   2 -12 -10  149.28   10.76
  -2 -12  10  154.18   10.79
  -2 -12  10  179.72   10.70
   2 -12  10  177.03   10.67
   2 -12  10  155.97   10.91
  -2  12  11   65.50    4.96
   2  12  11   63.17    4.88
   2  12 -11   61.11    4.78
   2 -12  11   59.75    5.24
   2 -12 -11   56.97    4.97
  -2 -12  11   66.92    5.10
  -2 -12  11   61.13    4.94
   2 -12  11   58.36    4.78
  -2 -12  12   -2.64    2.27
   2 -12  12   -2.96    2.59
   2  12 -12    1.23    1.95
  -2 -12  12   -0.51    2.10
  -2  12  12    2.25    2.06
   2  12  12    0.30    2.04
   2 -12  12    3.35    1.98
   2 -12 -12   -1.64    1.73
   2 -12 -12    0.13    2.63
  -2 -12 -12    2.40    1.80
   2 -13   0  147.40    8.93
  -2 -13   0  146.04    8.90
   2 -13   0  128.89   12.98
   2 -13   0  123.39    9.01
   2 -13   0  131.38    9.33
  -2 -13   0  129.14    8.90
   2 -13   1  516.36   29.85
  -2 -13   1  514.61   29.85
  -2 -13   1  545.13   29.98
   2 -13  -1  522.16   30.22
  -2 -13  -1  515.86   30.00
   2 -13   1  512.93   29.95
   2 -13  -1  490.13   30.07
   2  13  -1  513.94   30.07
   2 -13   1  523.21   29.87
   2 -13  -1  551.44   34.26
   2 -13   1  526.19   33.72
   2 -13   2  104.97    7.43
   2 -13   2  108.55    7.31
  -2 -13   2  109.46    7.37
   2 -13  -2   79.26   11.25
   2 -13   2   99.65   11.50
   2  13  -2  120.99    7.58
  -2 -13  -2  107.99   13.33
   2 -13  -2  105.79    8.04
  -2 -13  -2   89.86    7.44
  -2 -13   2  109.01   11.57
   2 -13  -2   97.19    7.62
   2 -13   2  102.09    7.26
   2  13  -2  104.79    7.26
  -2 -13   3   73.13    6.03
   2 -13   3   71.01    6.01
   2 -13  -3   78.64   10.23
   2 -13   3   82.40   10.13
   2  13  -3   87.32    6.09
   2 -13  -3   88.24   12.17
  -2 -13  -3   85.27   12.72
   2 -13  -3   71.04    6.79
  -2 -13   3   84.10   11.27
   2 -13  -3   73.14    6.70
   2 -13   3   90.25    6.41
   2  13  -3   91.45    6.15
  -2 -13   4   66.74    5.83
   2 -13   4   66.55    5.77
  -2 -13  -4   70.69    9.61
   2  13   4   73.90    5.44
  -2 -13   4   89.44   10.15
   2 -13   4   68.17    9.39
   2  13  -4   65.25    5.51
   2 -13  -4   72.45    9.54
  -2 -13  -4   95.93   13.79
   2  13  -4   64.64    5.24
   2 -13  -4   90.01   12.89
   2  13   4   76.97    5.23
   2 -13   4   66.40   10.03
  -2 -13   4   75.98   11.50
   2 -13  -4   73.84    6.59
   2 -13   4   61.99    5.90
   2  13  -4   70.03    5.69
   2 -13  -5  455.32   31.61
  -2 -13  -5  385.26   31.13
   2  13  -5  424.30   24.38
   2  13   5  433.81   24.26
  -2 -13   5  382.86   29.97
  -2 -13  -5  372.11   27.49
  -2 -13   5  455.64   28.31
   2 -13  -5  385.60   27.82
   2 -13   5  412.96   27.98
   2 -13   5  372.72   29.20
   2 -13   5  441.83   24.62
  -2 -13   5  431.07   24.61
   2  13   5  400.95   24.20
   2  13  -5  401.69   24.43
   2 -13   5  451.18   24.88
  -2 -13   5  415.14   24.48
  -2 -13   6  109.40    7.62
   2 -13   6  112.23    8.02
  -2 -13   6   97.09    7.49
   2 -13   6  112.69    7.64
   2  13  -6   98.24   15.33
   2  13  -6   83.42   15.91
  -2 -13   6  122.56   14.92
   2 -13   6  100.51   13.64
   2 -13  -6   90.95   14.64
  -2 -13  -6  109.87   15.40
   2  13  -6   97.97    7.31
   2  13   6  105.09    7.00
  -2 -13   7  221.45   14.38
   2 -13   7  238.31   14.65
   2  13  -7  222.22   14.17
  -2 -13  -7  220.63   21.41
   2 -13  -7  264.29   21.75
   2  13  -7  183.99   20.04
   2 -13   7  222.70   20.31
  -2 -13   7  223.71   20.89
  -2  13   7  246.97   14.41
   2  13   7  251.10   14.39
   2  13  -7  167.91   20.33
   2 -13   7  234.77   14.41
  -2 -13   7  226.52   14.39
   2 -13   8   63.90    5.49
  -2 -13   8   66.57    5.62
   2 -13   8   74.18    6.27
  -2 -13   8   67.61    5.71
   2  13  -8   62.97    5.26
  -2  13   8   61.63    5.60
   2  13   8   55.16    5.42
   2 -13  -8   37.91   11.09
  -2 -13  -8   54.94   12.62
   2 -13   8   84.97   12.74
  -2 -13   8   54.70   12.35
  -2  13   9    9.97    3.37
   2  13   9   10.38    3.20
  -2 -13   9   12.47    3.32
   2 -13   9   12.68    3.36
  -2 -13   9    9.57    3.46
   2 -13   9   15.42    3.89
   2 -13   9   14.14    4.33
   2  13  -9   14.53    3.13
   2 -13  10  189.37   11.92
  -2  13  10  203.22   11.79
   2  13  10  205.15   11.70
   2  13 -10  185.50   11.53
   2 -13  10  189.15   11.92
  -2 -13  10  174.39   11.68
   2 -13 -10  176.37   11.82
  -2 -13  10  187.85   11.69
   2 -13  10  180.93   11.64
  -2  13  11  118.20    7.46
   2  13  11  130.57    7.48
   2  13 -11  114.63    7.27
   2 -13 -11  107.69    7.78
   2 -13 -11   98.47    7.38
  -2 -13  11  110.39    7.49
   2 -13  11  122.70    7.73
  -2 -13  11  116.74    7.46
   2 -13  11  111.36    7.40
  -2 -13  12   27.24    2.51
   2 -13 -12   19.46    2.79
   2  13  12   26.38    2.45
  -2  13  12   26.30    2.49
   2 -13  12   23.83    2.48
   2 -13  12   23.75    2.77
  -2 -13  12   24.18    2.45
   2 -14   0   39.19    4.84
  -2 -14   0   45.85    4.61
   2 -14   0   36.61    4.32
  -2 -14   0   34.86    4.33
   2 -14   0   40.52    4.60
   2 -14   0   36.60    8.96
   2  14  -1  174.49   10.56
   2 -14  -1  168.89   15.07
   2 -14   1  155.55   14.39
  -2 -14   1  140.95   10.27
   2 -14  -1  170.26   10.94
  -2 -14  -1  158.51   10.43
   2 -14   1  151.98   10.30
  -2 -14   1  156.64   10.27
   2 -14  -1  167.76   10.70
   2 -14   1  154.68   10.34
   2 -14   2  437.32   25.54
  -2 -14   2  438.42   25.57
   2 -14   2  414.90   25.52
   2 -14  -2  432.42   25.97
   2 -14  -2  441.52   30.08
  -2 -14   2  434.77   29.35
   2 -14   2  413.90   29.63
   2  14  -2  467.71   25.65
   2 -14   2  441.56   25.65
   2 -14  -2  436.76   25.83
   2 -14  -3   25.81    4.68
   2 -14   3   29.48    3.91
   2  14   3   29.97    3.73
  -2 -14   3   32.70    8.75
   2  14  -3   21.44    3.46
  -2 -14  -3   23.56    9.79
   2 -14  -3   21.61   11.71
   2  14  -3   22.72    3.64
   2 -14  -3   30.19    7.94
  -2 -14  -3   25.86    7.89
   2 -14   3   31.50    7.87
  -2 -14   3   20.75    8.04
   2 -14   3   17.56    3.64
  -2 -14   3   22.66    3.74
   2 -14   3   22.69    3.84
   2  14   4  511.44   28.51
  -2 -14   4  489.99   33.93
   2 -14  -4  508.46   32.88
   2 -14   4  510.15   32.73
  -2 -14  -4  475.18   32.66
  -2 -14   4  510.04   33.18
   2 -14  -4  500.85   35.47
  -2 -14  -4  508.52   35.75
   2  14   4  530.24   28.69
   2  14  -4  460.95   28.68
   2  14  -4  461.82   28.61
   2 -14   4  498.38   28.91
  -2 -14   4  480.20   28.75
   2 -14   4  522.96   28.82
   2  14   5   27.75    3.44
   2  14  -5   28.95    3.74
  -2 -14  -5   30.48   11.45
   2 -14  -5   30.29   11.52
  -2 -14   5   15.88    9.33
   2 -14   5   49.03    9.93
   2 -14   5   43.13    7.67
  -2 -14  -5   24.80    7.04
  -2 -14   5   41.44    7.97
   2 -14  -5   24.10    7.34
   2  14   5   30.83    3.30
   2  14  -5   28.93    3.90
  -2 -14   5   26.28    3.96
   2 -14   5   33.25    4.07
   2 -14   5   36.80    4.43
   2 -14  -6   56.01   11.73
  -2 -14  -6   55.72   12.69
   2  14  -6   64.03    5.17
   2  14  -6   70.65   13.10
  -2 -14   6   45.94    4.97
  -2 -14   6   54.04   11.35
   2 -14   6   31.98   10.29
   2 -14   6   60.41    5.25
  -2 -14   6   57.20    5.21
   2 -14   6   62.31    5.58
   2  14  -6   37.57   12.93
   2 -14   7  209.42   13.21
  -2 -14   7  200.20   12.85
   2  14  -7  137.83   18.84
   2 -14  -7  203.92   19.49
  -2 -14  -7  219.93   20.12
  -2  14   7  212.93   13.02
   2  14   7  225.98   12.97
  -2 -14   7  175.80   18.88
   2 -14   7  187.65   18.04
   2 -14   7  210.87   13.00
  -2 -14   7  211.73   12.97
   2  14  -7  155.52   18.80
   2  14  -7  200.56   12.71
  -2 -14  -8   71.14   12.89
   2 -14  -8   73.19   12.00
  -2 -14   8   74.00    5.97
   2 -14   8   65.25   11.90
  -2 -14   8   91.03   12.91
   2  14   9    2.67    2.86
  -2  14   9   -2.40    2.89
   2 -14   9    1.84    3.82
   2 -14   9   -0.20    3.38
  -2 -14   9    0.70    2.86
   2 -14   9    1.04    2.88
  -2 -14   9   -0.17    2.99
   2  14  -9    4.17    2.70
   2 -14  10  106.86    7.65
   2 -14 -10  106.38    7.61
  -2 -14  10  104.88    7.43
   2 -14  10  110.34    7.63
   2  14 -10  106.56    7.24
   2 -14  10  107.40    7.44
  -2 -14  10  111.64    7.49
  -2  14  10  131.56    7.51
   2  14  10  121.49    7.44
   2 -14  11   35.97    3.27
  -2 -14  11   40.00    3.41
   2  14 -11   34.20    3.00
   2  14  11   38.36    3.29
  -2  14  11   36.45    3.30
  -2 -14 -11   31.65    3.32
  -2 -14  11   36.68    3.24
   2 -14 -11   37.24    3.36
   2 -14 -11   35.67    3.74
   2 -14  11   40.73    3.64
   2 -14  12   -0.61    1.54
  -2 -14  12    1.09    1.27
   2 -14  12    1.80    1.24
  -2  14  12    0.17    1.22
   2  14  12    0.97    1.23
   2 -14 -12   -0.07    1.63
   2 -15   0  149.52   14.50
  -2 -15   0  164.03   15.19
  -2 -15   0  148.28    9.94
   2 -15   0  149.63   10.34
   2 -15   0  131.63    9.92
   2 -15   0  154.58    9.86
  -2 -15   0  155.15    9.82
  -2 -15   1  100.14   12.37
  -2 -15  -1   81.46   11.28
   2 -15  -1   95.90   11.74
   2  15  -1   80.84    6.85
   2 -15  -1   87.15    7.32
  -2 -15   1   80.07    6.72
   2 -15   1   95.46    7.40
  -2 -15  -1   88.87    7.04
   2 -15   1  115.90   12.37
   2 -15   1  100.10    6.90
  -2 -15   1   81.09    6.65
   2 -15  -1   89.21    7.15
   2 -15   1   88.29    6.86
   2 -15   2   -0.99    3.28
  -2 -15   2    5.13    3.30
   2 -15   2   -1.94    7.65
  -2 -15  -2    7.74    7.19
   2 -15  -2    2.94    7.90
  -2 -15   2    3.89    7.93
   2 -15  -2    3.79    4.27
  -2 -15   2    4.77    3.13
   2 -15  -2   -2.00    3.94
   2 -15   2   -2.22    3.45
   2  15  -2    5.34    3.23
   2 -15   2    4.26    3.04
   2 -15   3  182.57   11.51
   2  15   3  180.54   11.00
  -2 -15   3  157.31   15.60
   2 -15  -3  154.66   15.68
   2 -15   3  192.05   16.00
  -2 -15  -3  178.78   15.83
  -2 -15   3  191.12   16.12
   2 -15   3  178.17   11.46
  -2 -15   3  181.50   11.47
   2  15   3  173.90   11.31
   2  15  -3  180.76   11.41
   2 -15  -3  189.03   12.06
   2 -15   3  165.56   11.38
   2 -15   4   74.54    6.29
  -2 -15   4   71.89    6.21
   2 -15   4   77.23    6.24
   2  15   4   83.50    5.64
  -2 -15   4   70.43   11.33
   2  15   4   74.66    5.93
  -2 -15   4   77.36   10.52
  -2 -15  -4   75.75   10.49
   2 -15   4   74.30    9.98
   2  15  -4   77.82    6.16
   2 -15  -4   87.17   10.66
   2  15  -4   75.48    5.92
  -2 -15  -4   76.04   12.85
   2 -15   4   76.29    6.34
   2 -15   5   15.96    3.87
   2 -15  -5   13.98    6.42
  -2 -15  -5    6.86    6.93
   2  15  -5   18.56    3.32
   2  15   5   12.93    2.62
   2  15  -5   15.63    3.26
   2  15   5   16.04    2.94
  -2 -15   5   21.56    3.59
   2 -15   5   22.13    3.81
   2 -15  -5   12.12    9.89
  -2 -15  -5   30.95   11.58
  -2 -15   5   11.25    9.06
  -2 -15   6   38.07   10.40
   2 -15   6   44.48    9.91
   2  15  -6   20.70   11.09
   2  15  -6   26.74    3.78
   2 -15   6   30.40    4.51
  -2 -15  -6   24.14    9.69
   2 -15  -6   30.51   11.20
   2  15  -6   26.41   11.42
  -2 -15   6   32.14    4.12
   2 -15   6   38.16    4.18
   2 -15   7   79.73   12.05
  -2 -15   7   66.24   12.17
  -2 -15  -7   73.84   12.36
   2 -15  -7   69.79   12.14
   2  15  -8   -2.18    2.74
   2 -15   8    4.38    2.91
  -2 -15   8    4.69    2.93
   2  15   8   -0.68    2.74
  -2  15   8    0.87    2.96
  -2 -15   8    2.70    2.71
   2 -15   8    2.62    3.16
   2  15  -9   67.57    5.23
   2 -15   9   69.64    5.51
  -2 -15   9   72.44    5.58
  -2 -15   9   68.17    5.38
   2 -15   9   73.90    5.78
   2 -15   9   76.86    6.15
  -2  15   9   78.04    5.53
   2  15   9   75.94    5.51
   2 -15  10    9.02    2.76
   2 -15 -10    7.64    2.78
  -2 -15  10   10.48    2.50
   2 -15  10    8.96    2.45
   2 -15  10    2.57    2.72
  -2 -15  10    5.48    2.18
   2  15 -10    9.18    2.09
  -2  15  10   10.54    2.51
   2  15  10    9.62    2.44
   2 -15 -11   10.39    1.92
   2 -15 -11   13.32    2.47
  -2 -15 -11    9.33    1.90
  -2 -15  11   12.74    2.10
   2 -15  11   10.60    1.94
   2 -15  11   14.55    2.19
  -2  15  11   15.84    2.02
   2  15  11   13.24    2.02
  -2 -16   0  204.25   13.07
   2 -16   0  207.56   13.59
   2  16   0  212.09   13.10
   2 -16   0  221.76   18.01
  -2 -16   0  212.16   18.31
   2 -16   0  187.03   13.03
   2 -16   1   10.08    4.00
   2 -16  -1    8.40    3.99
  -2 -16   1   11.78    3.71
   2 -16  -1    6.48    4.55
   2 -16   1    7.29    4.29
  -2 -16  -1    2.63    3.70
   2 -16  -1    6.24    8.15
  -2 -16  -1   28.88    8.50
   2 -16   1    9.28    7.30
  -2 -16   1    8.26    8.21
   2  16  -1   12.09    3.67
   2 -16   1    8.52    3.56
   2  16   1    8.78    3.69
  -2 -16   1    9.31    3.60
   2  16  -1    9.15    3.47
  -2 -16   2   61.56    5.82
   2 -16  -2   74.36    6.96
   2 -16   2   74.45    6.61
   2 -16  -2   37.99    9.51
  -2 -16   2   71.98   11.30
   2  16   2   67.34    5.82
   2 -16   2   87.82   11.40
   2  16  -2   79.93    5.99
  -2 -16  -2   60.33   10.38
   2 -16   2   66.17    5.80
  -2 -16   2   68.72    5.94
   2 -16  -2   62.52    6.30
   2 -16   2   76.95    6.09
  -2 -16   3  128.73   13.11
  -2 -16  -3  143.01   13.48
  -2 -16   3  112.64    8.59
   2  16   3  122.89    8.09
   2 -16   3  115.22   13.07
   2 -16  -3  122.14   13.25
   2  16  -3  137.48    8.67
   2  16   3  135.37    8.50
  -2 -16   3  117.97    8.60
   2 -16   3  123.77    8.69
   2 -16   3  117.43    8.64
   2 -16  -3  120.26    9.12
   2 -16   3  119.78    8.50
   2  16   4   53.28    4.34
   2 -16   4   57.98    5.14
   2 -16   4   57.94    5.18
   2  16   4   60.76    4.87
   2 -16   4   60.46    9.68
   2 -16  -4   49.37    9.04
  -2 -16  -4   31.31    8.23
  -2 -16   4   53.24    8.99
   2  16  -4   47.29    4.88
   2 -16   4   53.69    5.11
  -2 -16   4   53.51    5.10
   2  16  -5    4.30   12.18
   2 -16   5   29.72    4.24
   2 -16  -5   49.17    7.87
  -2 -16  -5   27.97    6.98
   2  16  -5   22.96   12.19
  -2 -16   5   40.89    9.62
  -2 -16  -5   30.78   11.44
   2  16   5   25.32    3.49
   2 -16   5   37.16    4.42
  -2 -16   5   33.85    4.32
   2  16  -5   40.70    3.87
   2 -16   5   25.89    3.89
   2  16  -6  107.86   15.67
  -2 -16   6  150.37   14.87
  -2 -16  -6  130.81   15.71
   2  16  -6  112.61   16.68
  -2 -16   7   13.52    3.29
   2 -16   7   10.53    3.43
   2  16   7   13.49    2.64
   2 -16   7   13.79    3.40
   2  16  -7   13.84    2.83
   2 -16   7   16.65    3.23
  -2  16   7   15.44    3.34
   2  16   7   10.36    3.24
  -2  16   8    6.29    2.84
   2  16   8    8.23    2.88
   2 -16   8    7.85    3.17
   2 -16   8    6.06    2.70
   2 -16   8   13.77    3.99
   2 -16   8   11.26    3.06
  -2 -16   8    4.20    2.77
   2 -16   9   69.60    5.68
   2 -16   9   67.29    5.03
   2 -16   9   61.63    5.23
   2  16   9   76.05    5.18
  -2  16   9   81.72    5.19
  -2 -16   9   68.16    5.23
   2 -16   9   60.45    5.13
   2  16  10   37.16    3.08
  -2  16  10   32.61    3.09
   2 -16 -10   27.19    3.32
   2 -16  10   37.66    3.31
   2 -16  10   30.95    2.85
   2 -16  10   41.70    3.20
  -2 -16  10   40.95    3.23
   2  16  11   -0.33    1.18
   2 -16 -11   -0.82    1.62
   2 -16  11    1.59    1.20
  -2 -16  11    0.96    1.26
  -2  16  11    1.20    1.19
   2  17   0  182.00   11.44
   2 -17   0  196.58   16.38
  -2 -17   0  187.12   16.93
   2 -17   0  174.41   11.95
  -2 -17   0  159.01   11.45
   2 -17   0  178.02   11.66
   2 -17   1   46.50    5.08
  -2 -17   1   45.48    5.07
  -2 -17   1   46.58    9.77
   2 -17   1   54.03   10.31
   2  17   1   49.69    4.92
  -2 -17  -1   49.68    9.92
   2 -17  -1   39.43    9.15
   2  17  -1   61.50    5.25
   2 -17  -1   39.69    5.14
   2 -17   1   51.82    5.34
  -2 -17   1   39.74    4.99
   2 -17  -1   39.05    5.95
   2 -17   1   55.47    5.95
   2  17   2    1.18    3.13
  -2 -17   2   -4.83    3.63
   2 -17   2    4.62    3.55
   2  17  -2   -2.25    3.43
  -2 -17  -2    1.04    7.11
   2 -17   2   -1.04    7.33
   2 -17  -2   -1.05    8.15
  -2 -17   2    6.26    7.63
   2 -17   2    1.09    4.06
  -2 -17   2    2.28    3.24
   2 -17  -2    6.57    4.01
   2 -17   2    1.65    3.51
   2 -17  -3  333.26   24.18
  -2 -17  -3  287.04   23.37
  -2 -17   3  318.35   24.05
   2 -17   3  362.74   24.42
   2  17  -3  339.14   19.24
   2  17   3  332.86   19.19
   2  17   3  313.32   18.85
   2 -17   3  324.13   19.76
  -2 -17   3  308.93   19.33
  -2 -17   3  316.22   19.30
   2 -17   3  353.52   19.43
   2 -17   3  293.17   19.25
   2 -17   4   15.98    3.51
   2  17   4   15.85    3.20
   2  17  -4   10.35    3.31
  -2 -17   4   12.49    3.69
   2 -17   4    7.36    3.42
   2 -17   4   15.25    6.93
   2 -17  -4   15.99    7.28
  -2 -17  -4   11.21    6.75
  -2 -17   4   21.84    7.67
  -2 -17   4   10.94    3.46
   2  17  -5   35.77   12.50
   2  17  -5   19.19   11.38
   2 -17  -5   32.89    7.18
  -2 -17  -5   36.42    7.23
   2  17   6  111.12    7.31
  -2  17   6  109.54    7.29
   2 -17  -6  101.07    7.27
   2 -17   6   92.48    7.19
   2 -17  -6   97.88    7.28
  -2 -17   6  106.58    7.43
   2 -17   6  100.85    7.37
   2 -17   6  103.57    7.23
   2 -17   7    9.32    2.78
   2 -17  -7    7.33    2.42
   2  17   7    8.27    2.22
  -2  17   7    8.45    2.89
   2  17   7   10.16    2.75
   2 -17   7    9.06    2.92
   2 -17  -7    7.63    2.56
  -2 -17   7   14.06    3.20
   2 -17   7    7.11    3.11
   2 -17   8   -1.61    2.24
   2 -17   8   -0.82    3.45
   2 -17   8    1.12    2.63
  -2 -17   8    0.97    2.64
   2 -17   8    3.85    2.65
  -2  17   8    1.85    2.50
   2  17   8    6.60    2.53
   2 -17   9   86.15    5.46
  -2 -17   9   85.08    5.47
   2 -17   9   69.37    5.33
   2 -17   9   68.82    5.15
   2 -17   9   85.80    5.78
  -2 -17   9   71.79    5.17
  -2  17   9   81.36    5.37
   2  17   9   86.75    5.39
   2  17  10    1.50    1.55
  -2  17  10   -0.14    1.53
  -2 -17  10    1.10    1.63
   2 -17  10    1.64    1.57
   2 -17 -10   -0.39    1.76
   2 -18   0  250.88   19.67
  -2 -18   0  238.97   19.47
   2 -18   0  218.74   14.83
   2  18   0  232.02   14.28
   2  18   1    2.37    3.31
   2  18  -1    2.81    3.35
   2 -18   1    5.26    4.33
   2 -18  -1    5.06    4.36
   2  18   1    5.43    3.26
   2 -18   1   -4.21    6.94
  -2 -18  -1    5.24    7.54
   2 -18  -1    1.06    7.89
  -2 -18   1   13.65    7.55
   2 -18   2   90.64    7.63
   2  18   2   95.44    6.75
  -2 -18   2   78.93   11.51
   2 -18   2   66.84   10.99
   2  18  -2   85.07    6.65
   2 -18  -2   72.95   10.89
  -2 -18  -2   89.95   11.73
   2 -18   2   99.68    7.03
  -2 -18   2   88.72    6.98
   2 -18   3  101.71   11.81
  -2 -18   3   76.90   11.28
   2 -18  -3  102.40   11.60
  -2 -18  -3  108.43   11.82
   2  18   4   16.63    2.99
   2  18  -4   16.18    3.33
   2  18  -4   -2.69   11.23
  -2 -18  -4   12.26    6.24
   2 -18  -4   16.00    6.87
   2  18  -4    1.35   10.19
   2 -18   5   -0.37    2.74
   2 -18   5    1.38    3.57
  -2 -18   5    1.81    2.91
   2 -18  -5    3.24    3.24
   2  18   5    3.20    2.29
   2  18  -5   -3.38    2.53
  -2  18  -5    1.05    2.58
  -2 -18   5    3.23    2.90
   2 -18   5    1.45    3.00
  -2  18   5    1.98    2.45
   2 -18   6  129.94    8.59
  -2 -18   6  132.68    8.62
   2 -18   6  128.71    8.40
   2 -18  -6  123.47    8.52
  -2 -18   6  123.67    8.40
  -2  18   6  141.34    8.47
   2  18   6  142.23    8.55
   2 -18  -6  112.98    8.42
   2 -18   7   -0.14    2.70
  -2 -18   7    1.41    2.67
   2 -18  -7    2.04    2.06
   2 -18  -7    1.32    2.08
   2  18   7   -2.79    2.57
  -2  18   7   -2.11    2.48
  -2 -18   7   -0.66    2.34
   2 -18   7    2.91    2.24
  -2  18   8   33.82    3.13
   2  18   8   34.14    3.12
  -2 -18   8   22.11    3.40
   2 -18   8   32.90    4.02
  -2 -18   8   31.41    3.22
   2 -18   8   31.34    3.22
   2 -18  -9   17.38    2.60
   2 -18   9   22.55    2.57
   2  18   9   17.57    2.18
  -2  18   9   19.39    2.18
   2 -18   9   18.25    2.25
  -2 -18   9   17.99    2.32
   2 -19   0    8.17    6.97
  -2 -19   0   11.00    7.29
  -2 -19   1   32.64    7.96
  -2 -19  -1   36.59    8.82
   2 -19  -1   36.37    8.87
   2 -19   1   46.44    8.93
   2  19   1   37.35   10.65
   2  19   1   29.26    9.67
   2  19  -2   56.69   13.05
   2 -19   2   69.13    6.49
   2  19   2   66.66    4.97
   2  19   2   61.72    5.55
   2 -19   2   75.20   10.23
   2 -19  -2   62.32   10.18
   2  19   2   75.17    5.57
  -2 -19  -2   90.29   10.54
   2  19  -2   74.37    5.59
  -2 -19   2   71.23   10.20
   2  19  -2   37.28   12.49
   2  19   3   57.35    4.81
   2  19  -3   57.36    4.86
   2  19   3   49.84    5.00
   2 -19   3   55.14    5.63
  -2 -19   3   57.99    5.10
   2 -19   3   54.65    5.10
   2 -19   4    4.90    3.61
   2  19   4    6.53    2.47
   2  19  -4    5.61    2.55
  -2  19  -4    8.45    2.70
  -2  19   4    6.12    2.62
  -2 -19   4    7.42    3.19
   2 -19   4   12.49    3.28
   2 -19  -5   70.89    5.50
   2 -19  -5   69.07    5.53
  -2  19   5   66.55    5.23
   2  19   5   77.81    5.25
   2 -19   5   69.44    5.42
  -2 -19   5   63.75    5.36
  -2  19   5   64.83    4.79
  -2  19  -5   66.19    4.87
   2  19   5   65.77    4.74
   2  19  -5   60.58    4.80
   2 -19   5   66.19    5.80
   2 -19  -6    1.41    2.48
   2  19   6    5.35    2.42
  -2  19   6    3.61    2.47
   2 -19   6    5.83    3.05
   2  19   6    4.33    1.89
   2 -19  -6    1.99    2.48
  -2 -19   6    1.12    2.65
   2 -19   6    4.23    2.72
   2 -19   7   25.67    3.42
  -2  19   7   29.20    2.91
   2  19   7   21.13    2.82
   2 -19   7   23.60    3.93
  -2 -19   7   27.45    3.06
   2 -19   7   26.77    3.04
  -2 -19   8   48.54    3.65
   2 -19   8   41.88    3.63
   2 -19   8   40.95    3.81
   2  19   8   46.62    3.55
  -2  19   8   52.04    3.52
   2 -19   8   50.19    4.07
   2  19   9   11.90    1.46
   2  20   0    1.82    2.86
   2  20   1   29.98    3.03
   2 -20   1   34.34    4.66
   2  20  -1   26.06    3.73
   2  20   1   30.52    3.69
   2  20   2   38.99    3.80
  -2  20  -2   31.50    3.89
  -2  20   2   32.01    3.82
   2 -20   2   30.50    4.68
   2  20  -2   39.21    3.96
   2 -20   3   10.25    2.73
   2  20  -3   10.32    2.72
   2  20   3    8.49    2.52
  -2  20   3    6.39    2.70
  -2  20  -3    2.82    2.67
   2  20   3    4.96    2.60
   2 -20   3    6.51    3.57
   2 -20  -4   27.68    3.65
   2 -20   4   26.49    3.96
   2  20  -4   24.63    2.90
  -2  20   4   21.27    2.92
  -2  20  -4   23.15    2.96
   2  20   4   23.97    2.79
   2  20   4   19.04    3.10
   2 -20   5   35.85    4.25
   2 -20  -5   49.10    4.18
  -2  20   5   50.68    3.87
   2  20   5   42.36    3.78
   2  20   5   39.95    3.73
   2 -20  -5   48.00    4.08
   2  20   5   37.86    3.16
  -2  20   5   40.09    3.31
  -2 -20  -6    4.87    1.99
  -2 -20  -6    4.57    1.96
   2 -20  -6    1.95    2.08
  -2  20   6    3.01    2.06
   2  20   6    0.21    2.11
   2 -20   6    6.18    2.70
   2  20   6    6.13    2.17
   2 -20  -6    3.68    1.99
   2 -20   7    3.44    2.73
   2 -20   7    1.83    2.11
   2  20   7    5.65    1.79
  -2  20   7    3.60    1.83
  -2  20   8    7.25    1.33
   2  20   8    8.01    1.37
   2 -20  -8    6.55    1.69
  -2  21   0   70.57    5.01
   2  21   0   65.06    4.87
   2  21   0   52.92    4.26
   2 -21  -1  126.99    8.69
   2 -21   1  123.63    8.49
   2  21   1  114.93    7.82
  -2  21  -1  136.35    8.41
   2  21   1  138.61    8.36
  -2  21   1  142.27    8.35
   2  21  -1  136.57    8.33
   2 -21   2   19.80    3.73
   2 -21   2   10.15    2.91
   2 -21  -2   15.95    3.51
   2 -21   2   21.43    3.17
   2  21  -2   18.00    2.95
   2  21   2   21.12    2.88
  -2  21   2   23.74    3.07
  -2  21  -2   13.51    2.95
   2 -21   3    2.37    3.07
   2 -21  -3    3.57    2.97
   2 -21  -3    3.47    3.04
   2  21  -3    1.05    2.19
   2  21   3    5.12    2.20
  -2  21  -3    4.30    2.43
  -2  21   3    2.10    2.24
   2  21   4   26.91    2.93
  -2  21   4   28.54    2.89
   2 -21  -4   22.86    3.23
   2 -21  -4   21.27    3.33
   2 -21   4   19.63    3.32
   2  21   4   24.63    2.47
  -2  21   4   20.27    2.51
   2  21  -4   27.21    2.53
  -2  21  -4   20.56    2.63
   2 -21  -5   38.13    3.24
  -2 -21  -5   35.62    3.14
   2 -21  -5   38.12    3.23
   2  21   5   26.33    2.52
  -2  21   5   37.59    3.05
   2  21   5   32.45    3.05
   2 -21   5   33.47    3.51
   2 -21   6   27.15    2.77
   2 -21   6   21.29    3.21
  -2  21   6   31.03    2.51
   2  21   6   31.60    2.45
   2 -21  -6   18.85    2.22
   2 -21  -6   23.64    2.22
   2  21   7   26.17    2.17
  -2  21   7   29.54    2.15
   2  22   0    4.62    1.36
  -2  22   0    4.16    2.28
   2  22   0    1.19    2.30
   2 -22   0    9.09    2.67
   2 -22   0    2.98    2.67
   2  22  -1   17.64    2.03
   2 -22  -1   14.04    3.18
   2 -22  -1   23.21    3.17
   2 -22   1   16.39    3.00
   2 -22   1   20.95    2.92
   2  22   1   22.25    2.67
   2  22  -1   24.76    2.72
  -2  22   1   24.52    2.76
  -2  22  -1   18.58    2.71
   2  22   2   43.50    3.47
  -2  22   2   44.61    3.63
   2  22  -2   43.79    3.63
  -2  22  -2   46.04    3.64
   2  22  -2   44.83    3.20
   2 -22   2   45.38    3.62
   2 -22  -2   46.14    4.16
   2 -22  -2   39.43    4.00
   2 -22   2   44.28    3.58
   2  22  -3    6.42    1.81
   2  22   3    5.30    1.70
  -2  22  -3    4.54    1.87
  -2  22   3    3.35    1.86
   2 -22  -3    1.01    2.43
   2 -22  -3    0.63    2.36
  -2  22   4   36.40    2.84
  -2  22  -4   33.89    2.90
   2  22  -4   35.06    2.82
   2  22   4   38.62    2.82
   2 -22  -4   51.64    3.58
  -2  22   4   48.87    3.25
   2  22   4   51.58    3.26
  -2 -22  -4   45.08    3.39
   2 -22  -4   47.25    3.52
   2 -22  -5    2.14    1.44
   2  22   5    1.17    1.53
   2 -22  -5   -0.14    1.45
  -2  23   0    2.96    1.80
   2  23   0    2.70    1.65
   2 -23   0    0.60    2.08
   2 -23   0    4.04    1.98
   2  23  -1    4.29    1.70
  -2  23   1    2.52    1.67
   2  23   1    4.19    1.62
  -2  23  -1    3.03    1.69
   2 -23  -1    3.49    2.03
   2 -23   1   -2.58    1.86
   2 -23  -1    3.36    2.00
   2 -23   1    1.28    1.72
  -2  23   2    1.32    1.51
   2  23   2    0.32    1.39
   2  23  -2    0.73    1.47
  -2  23  -2   -0.34    1.53
   2 -23  -2   -2.35    2.13
  -2 -23   2    3.07    1.44
   2 -23  -2    3.88    2.03
   2  23   3    5.69    1.50
  -2  23   3   10.06    1.52
   2  23  -3    7.46    1.29
  -2  23  -3    8.48    1.37
   2 -23  -3    8.23    1.90
   2 -23  -3   12.48    1.99
  -2 -23  -3   11.74    1.89
  -2 -23  -3    5.15    1.81
   3   0   0    3.12    4.32
   3   0   0   -0.37    4.45
   3   0   0    0.94    3.74
   3   0   1  724.99   40.99
   3   0  -1  760.73   41.37
   3   0   1  702.39   41.26
   3   0   1  710.50   40.96
   3   0  -1  697.91   41.27
   3   0   2   64.58    7.24
   3   0   2   64.22    5.41
   3   0  -2   62.33    6.58
   3   0  -2   67.02    6.66
   3   0   2   59.32    5.35
  -3   0   2   70.28    6.16
  -3   0   3   70.74    6.37
   3   0   3   62.61    7.35
   3   0  -3   55.64    6.28
   3   0   3   62.52    4.90
   3   0  -3   60.99    6.41
   3   0   3   52.81    4.86
   3   0  -4  198.68   13.59
  -3   0   4  226.14   14.33
   3   0  -4  210.37   13.66
   3   0  -5  617.50   37.36
  -3   0   5  646.61   38.44
   3   0  -5  639.72   37.39
   3   0   5  656.69   36.46
  -3   0   6   21.69    6.81
   3   0   6   17.47    3.35
   3   0  -7 1100.94   58.14
   3   0  -7 1025.33   58.00
   3   0   7 1000.71   57.62
  -3   0   7 1095.26   61.07
   3   0   7 1020.78   57.94
   3   0   7 1034.28   57.83
  -3   0   7 1030.56   57.73
   3   0   7  986.75   57.69
   3   0   8   97.07   11.22
   3   0  -8  104.28    7.21
   3   0  -8  115.17    7.40
   3   0   8   94.27    6.30
  -3   0   8   85.83   10.57
   3   0   8  104.63    7.06
   3   0   8   97.14    6.76
  -3   0   8   71.18    6.45
   3   0   8   78.34    6.49
   3   0   9   39.75    4.20
  -3   0   9   38.75    4.32
   3   0  -9   24.94    5.29
   3   0  -9   28.10    4.53
   3   0   9   39.47    8.66
   3   0   9   29.77    4.50
   3   0   9   29.74    3.93
  -3   0   9   33.19    8.83
  -3   0  10   67.36    5.50
   3   0  10   57.71    5.30
   3   0  10   63.15   11.01
   3   0 -10   44.21    6.27
   3   0 -10   59.99    6.14
   3   0  10   51.50    5.53
  -3   0  11  299.29   17.41
   3   0  11  295.95   17.42
   3   0 -11  279.33   17.70
   3   0 -11  264.84   17.92
   3   0  11  278.08   17.50
  -3   0  11  278.83   17.94
   3   0  11  329.56   23.56
   3   0  12    6.20    3.24
  -3   0  12    0.20    3.24
   3   0 -12    5.44    3.62
  -3   0  12    4.08    4.05
   3   0 -13   82.21    6.61
  -3   0  13   88.97    6.86
  -3   0  13  102.60    6.64
   3   0  13  105.16    6.57
   3   0 -13   96.75    6.91
  -3   0 -13   83.90    6.24
   3   0 -14    5.73    2.58
   3   0  14    4.19    2.05
  -3   0  14    9.23    2.18
   3   0 -14    6.84    2.45
   3   0 -14    8.36    2.40
   3  -1   0   -0.19    3.67
   3   1   0   -5.35    3.87
   3   1   0    0.61    4.71
   3  -1   0   -2.42    4.47
   3  -1   0   -0.74    4.38
   3   1   0   -0.41    4.83
   3   1   1   78.73    6.25
   3  -1   1   87.36    6.64
   3   1   1   64.62    6.52
   3   1  -1   82.76    7.38
   3  -1  -1   56.84    6.51
   3  -1   1   70.62    6.15
   3   1  -1   74.09    7.17
   3   1   1   62.32    6.35
   3  -1   1   76.98    6.26
   3  -1  -1   62.62    6.83
   3   1   2  860.42   46.99
   3   1  -2  822.70   47.71
   3  -1  -2  780.28   47.44
  -3   1   2  849.58   47.07
  -3  -1   2  800.25   47.46
   3  -1   2  798.41   47.09
   3  -1   2  812.77   47.77
   3   1   2  880.63   47.87
   3  -1   2  822.67   47.13
   3   1   2  870.87   46.98
   3  -1  -2  786.10   47.45
   3   1  -2  848.94   47.74
  -3  -1   3    3.47    5.33
  -3   1   3    0.64    4.09
   3  -1   3    1.11    5.86
   3  -1  -3    0.46    4.42
   3   1   3    2.29    2.60
   3   1  -3    2.52    5.07
   3   1  -3    1.12    4.97
   3   1   3    3.36    2.51
   3  -1  -3    1.16    4.15
   3  -1   3   -3.10    5.72
   3   1   3    1.37    5.78
   3  -1   4  853.50   51.34
  -3  -1   4  873.12   50.79
  -3   1   4  929.04   50.36
   3  -1  -4  848.03   49.98
   3   1  -4  861.58   50.28
   3  -1  -4  884.62   50.03
   3   1  -4  863.90   50.26
   3   1   5   18.05    3.08
   3  -1   5   22.99    3.35
   3  -1  -5   14.08    3.95
   3   1  -5   21.06    4.88
   3  -1   5   21.36    8.17
  -3  -1   5   10.07    6.36
  -3   1   5   21.88    6.12
   3   1  -5   30.35    4.84
   3  -1  -5   23.07    4.17
   3   1   6   27.89    3.35
   3  -1   6   26.20    3.67
   3   1  -6   26.62    4.37
   3   1  -6   22.61    4.38
   3  -1   6   19.09    8.24
  -3   1   6   22.44    6.30
  -3  -1   6   17.38    7.34
   3  -1   7   49.73    4.65
   3   1   7   49.98    4.36
  -3   1   7   49.46    7.61
  -3  -1   7   52.64    4.31
   3   1   7   55.73    4.22
  -3   1   7   49.36    4.13
   3  -1   7   47.63    4.10
   3  -1   7   44.61    4.59
   3   1   7   43.28    4.44
   3   1  -7   49.54    4.83
   3  -1  -7   47.66    4.80
   3   1  -7   42.42    4.82
   3   1   7   50.41    3.83
   3  -1   7   44.39    3.93
   3  -1   8  532.55   30.61
   3   1   8  557.21   30.52
  -3   1   8  539.96   30.56
   3   1   8  559.71   30.51
  -3  -1   8  533.92   30.52
   3  -1   8  530.86   30.50
  -3  -1   8  495.72   34.44
   3   1  -8  513.05   30.81
   3  -1  -8  537.18   30.88
   3  -1  -8  533.11   30.98
   3   1  -8  512.15   30.84
  -3  -1  -8  542.60   30.60
   3  -1   8  484.98   30.70
   3   1   8  542.08   30.69
   3   1   8  610.03   35.33
   3  -1   8  562.43   34.99
   3   1   8  543.66   30.32
   3  -1   8  486.23   30.32
   3  -1   9    4.96    3.32
  -3  -1   9    8.48    3.44
  -3  -1   9    4.89    7.55
   3  -1  -9    7.08    4.29
   3  -1  -9   13.82    4.29
   3   1  -9    6.14    4.46
   3   1  -9    4.38    3.90
   3  -1   9    7.97    3.72
   3   1   9    7.85    3.48
  -3   1   9    8.91    3.15
   3   1   9   11.49    3.37
   3   1   9   -3.09    7.80
   3  -1   9    1.05    7.32
   3  -1   9    8.99    3.18
   3  -1 -10   57.80    6.79
   3  -1 -10   70.79    6.68
   3   1 -10   64.96    6.78
   3   1 -10   59.98    6.23
  -3  -1  10   67.53   11.26
  -3  -1  10   67.01    5.86
  -3   1  10   82.87    6.06
   3   1  10   66.06    5.81
   3  -1  10   66.67    5.75
   3  -1  10   98.39   11.70
   3   1  10   80.85   11.63
   3   1  10   58.03    5.83
  -3  -1  10   70.54    6.86
   3  -1  10   57.79    6.11
   3   1 -11   -0.25    3.94
  -3  -1  11    0.29    4.57
  -3   1  11    8.36    4.80
   3   1  11    8.94    3.39
  -3   1  11    3.56    3.63
   3   1  11    3.66    3.33
  -3  -1  11    4.40    3.54
   3  -1  11    0.43    3.40
   3  -1  11   13.08    7.83
   3   1  11    1.18    8.45
   3  -1 -11    2.39    4.92
   3   1 -11   -2.34    4.38
   3  -1 -11    4.32    4.16
   3   1 -12   23.07    4.40
   3  -1 -12   17.95    4.82
  -3  -1  12   12.11    4.25
  -3   1  12   28.63    4.28
   3   1 -12   15.43    3.78
   3  -1 -12   23.93    4.15
  -3   1  12   28.07    3.97
   3   1  12   32.28    3.70
  -3  -1  12   23.03    3.77
   3  -1  12   21.53    3.46
   3   1 -13   21.50    3.88
   3  -1 -13   28.28    3.97
  -3  -1  13   25.96    3.37
  -3   1  13   31.07    3.39
   3   1  13   27.63    3.35
   3  -1  13   25.60    3.37
   3   1 -13   22.36    3.47
  -3  -1  13   19.25    4.02
   3  -1 -13   20.10    3.60
   3  -1  13   21.25    3.29
  -3   1  13   27.81    3.83
  -3   1  14   94.96    6.76
   3  -1 -14  103.08    6.82
   3   1 -14  103.99    6.82
   3   1  14  117.51    6.59
   3  -1  14  100.81    6.55
  -3   1  14  105.66    6.59
  -3  -1  14  116.42    6.62
   3   1 -14  106.51    6.77
   3  -1 -14  117.04    6.73
   3  -1 -14  101.60    6.64
   3   1 -14  107.17    6.71
   3  -2   0    3.52    3.81
   3   2   0    0.39    4.13
   3  -2   0   -1.21    4.23
   3   2   0   -1.24    5.38
  -3  -2   0   -1.38    2.97
   3  -2   0    7.43    4.01
   3   2   0    0.25    5.68
   3  -2   0   -1.80    4.38
   3  -2   1   31.16    4.93
   3   2   1   38.22    5.19
   3   2  -1   43.60    7.26
   3   2   1   43.10    5.77
   3  -2   1   38.33    5.50
   3  -2  -1   38.28    5.22
   3  -2  -1   34.31    4.69
   3   2  -1   30.91    7.03
   3   2   1   45.26    5.85
   3  -2   1   45.29    5.66
   3  -2  -1   33.49    5.22
   3  -2   1   30.89    4.54
   3  -2  -1   32.19    4.72
   3   2   2   21.09    4.31
   3   2  -2   17.97    6.69
   3  -2  -2   19.83    4.50
   3  -2   2   14.05    4.67
  -3  -2   2   22.22    5.35
  -3   2   2   25.37    3.03
   3  -2   2   12.55    6.09
   3   2   2   23.08    5.55
   3  -2   2   19.42    5.64
   3  -2   2   18.30    4.80
   3   2   2   24.08    4.33
   3   2  -2   27.55    6.96
   3  -2  -2   22.79    4.56
   3   2  -3    5.99    5.81
   3  -2  -3    9.98    3.99
   3   2   3    4.11    2.69
  -3  -2   3    6.51    5.97
  -3   2   3    7.65    3.56
   3  -2   3    5.39    6.82
   3   2  -3    6.31    6.06
   3   2   3    5.35    2.84
   3  -2  -3   -0.92    3.96
   3  -2   3    1.05    5.46
   3   2   3    5.14    5.52
   3   2  -4   99.28    8.95
   3  -2   4  108.99    9.75
   3  -2  -4   99.44    7.79
   3  -2  -4  109.79    7.86
   3   2  -4  113.47    9.14
  -3  -2   4   88.52    9.59
  -3   2   4   97.66    7.89
   3  -2   4   82.58    9.82
   3  -2  -5    7.93    3.72
   3   2  -5   -5.04    5.09
   3   2  -5    0.36    4.77
   3  -2  -5   10.27    3.71
   3   2   5    7.59    2.68
   3  -2   5    2.81    3.14
  -3  -2   5    2.00    6.84
  -3   2   5    6.40    4.76
   3  -2   5   -2.93    8.12
   3   2  -6   -1.05    3.10
   3   2  -6    1.77    4.10
   3   2  -6    1.42    4.00
   3  -2   6   -2.12    7.70
  -3  -2   6   -1.25    7.09
  -3   2   6    7.60    5.36
   3  -2   6    1.81    3.28
   3   2   6   -0.36    2.51
   3  -2   7    1.93    3.10
   3   2   7    2.26    2.50
   3  -2   7    6.97    3.20
   3   2   7   -0.14    2.66
   3  -2   7    3.39    7.80
  -3   2   7   -0.56    5.46
   3   2  -7    0.18    3.36
   3   2  -7    2.33    3.18
   3  -2  -7    2.01    3.22
  -3   2   7    1.54    2.49
   3   2   7    2.58    2.46
   3  -2   7    2.79    2.17
   3   2   7    0.69    1.86
   3  -2   7    5.15    2.63
  -3  -2   7    4.36    2.50
   3  -2   8    0.19    3.34
  -3  -2   8    1.19    2.91
   3  -2   8    2.98    2.71
  -3  -2   8   17.06    7.29
   3  -2  -8    3.03    3.69
   3   2  -8    4.18    3.76
   3   2  -8    2.14    3.26
   3  -2   8    0.64    3.19
   3   2   8    5.19    3.10
   3   2   8    1.47    2.79
  -3   2   8    2.37    2.75
   3   2   8    4.44    6.88
   3  -2   8    1.84    7.07
   3  -2   8    2.63    2.44
   3   2   8    4.11    2.24
  -3  -2   9   19.70    3.56
   3  -2   9   19.28    3.49
  -3  -2   9    2.06    8.62
   3  -2  -9    7.21    4.44
   3   2  -9   18.64    4.39
  -3  -2  -9   17.40    3.66
   3  -2  -9   12.16    4.36
   3   2  -9   15.07    4.28
   3  -2   9   12.16    4.17
   3   2   9   10.51    3.46
   3   2   9    3.84    3.11
  -3   2   9    7.16    3.47
   3  -2   9   15.99    3.71
   3  -2   9   21.03    8.05
   3   2   9    8.18    7.21
   3  -2 -10   11.17    5.03
   3  -2 -10    1.35    4.01
   3   2 -10    3.39    4.27
   3   2 -10   12.82    4.26
   3   2  10    7.00    3.35
  -3  -2  10    6.05    3.44
  -3   2  10    7.06    3.51
   3  -2  10    1.67    3.36
  -3  -2  10    2.22    8.73
   3   2  10    5.63    7.32
   3  -2  10   11.54    8.35
   3  -2  10    7.79    3.92
  -3  -2  10    5.12    5.05
   3   2  10    7.10    3.22
   3   2 -11    5.99    3.69
  -3  -2  11    5.28    4.57
  -3   2  11    5.39    4.46
  -3   2  11    5.96    3.59
   3   2  11    8.13    3.57
  -3  -2  11    5.44    3.51
   3  -2  11    5.89    3.31
   3   2  11   17.34    7.93
   3  -2  11    9.40    7.96
   3  -2 -11   12.24    5.08
   3  -2 -11   13.00    4.44
  -3   2  12    7.29    3.38
  -3  -2  12    5.70    3.18
   3  -2  12    8.38    3.23
   3   2  12   10.52    3.32
   3  -2 -12   13.02    4.61
  -3  -2  12   10.32    4.19
   3   2 -12    8.09    3.36
  -3   2  12    3.93    3.88
   3   2 -12    9.51    4.01
  -3  -2  13   -0.61    2.80
   3  -2  13    3.29    2.71
  -3   2  13    2.43    2.82
   3   2  13    2.65    2.68
   3   2 -13    4.90    3.20
   3   2 -13    3.01    2.61
  -3   2  13    2.77    3.21
   3  -2  13    5.68    2.77
   3  -2 -13    0.88    3.02
  -3  -2  13    4.38    3.42
  -3   2  14    5.50    2.26
   3  -2 -14    4.56    1.97
   3  -2 -14    6.88    2.25
   3   2 -14    9.59    2.50
   3  -2 -14    8.61    2.64
   3   2 -14    8.58    2.63
   3  -2 -14    5.59    2.19
   3   2 -14    7.01    2.36
  -3   2  14   10.65    2.15
   3   2  14    9.69    2.05
  -3  -2  14    8.03    2.07
   3  -2  14    9.64    2.12
   3   3   0   -1.45    6.69
   3  -3   0    3.56    5.43
  -3  -3   0    1.76    3.83
   3  -3   0   -1.25    4.32
   3   3   0   -0.80    3.97
   3  -3   0    1.63    3.62
   3  -3   0    0.72    5.22
   3   3   0    0.29    6.37
   3  -3  -1   32.90    5.58
   3  -3   1   33.55    5.92
   3   3   1   38.82    6.50
   3   3  -1   22.82    7.27
   3  -3   1   39.96    5.78
   3  -3  -1   38.40    5.48
   3  -3  -1   35.37    5.19
   3  -3   1   40.01    4.81
   3  -3   1   27.51    4.85
   3   3   1   32.08    5.11
   3  -3  -1   42.79    5.66
   3  -3   1   23.72    5.78
   3   3   1   31.31    5.94
   3   3  -1   32.50    7.23
  -3  -3   2 1575.04   83.25
   3  -3  -2 1508.48   82.88
  -3   3   2 1455.22   81.79
   3  -3   2 1421.63   83.28
   3  -3  -2 1429.41   82.60
   3  -3   2 1504.81   82.60
   3   3  -2 1561.86   83.73
   3   3   2 1467.07   82.75
   3   3  -2 1549.00   83.72
   3   3   2 1351.03   82.66
   3  -3  -2 1472.06   82.86
   3   3   2 1391.36   82.94
   3  -3   2 1487.90   82.95
  -3  -3   3    2.19    6.37
   3  -3   3    2.84    6.23
  -3   3   3    2.60    2.84
   3   3  -3    3.10    5.95
   3  -3  -3    4.05    4.15
   3   3   3   -2.65    3.23
   3  -3  -3    1.36    3.68
   3  -3   3    2.44    5.20
   3   3   3   -0.35    5.08
   3   3   3    0.17    3.38
   3  -3  -3    3.75    4.35
   3   3  -3    1.57    6.01
   3  -3  -4  659.07   35.97
  -3  -3   4  631.62   37.20
   3   3   4  577.26   34.56
   3  -3   4  654.98   37.09
   3   3   4  657.49   37.00
   3  -3  -4  657.42   35.97
   3   3  -4  666.59   37.20
   3   3   4  599.65   34.58
  -3   3   4  641.84   35.47
   3  -3   4  678.46   37.87
   3   3  -4  672.11   37.15
   3   3  -5   41.73    6.85
   3  -3  -5   35.46    4.96
   3  -3   5   44.83    7.11
   3   3  -5   45.61    6.91
   3  -3  -5   37.57    4.95
  -3   3   5   27.05    5.01
  -3  -3   5   37.37    8.53
   3  -3   5   47.76    8.50
   3   3  -6   12.71    4.88
   3   3  -6   15.64    5.22
   3   3   6   15.40    2.59
   3  -3   6    7.58    3.68
  -3   3   6   17.09    4.95
  -3  -3   6    9.34    7.63
   3   3  -6   16.86    3.34
  -3   3   7   -0.29    2.43
   3   3   7    1.66    2.52
   3   3  -7    2.24    3.34
   3   3  -7    0.19    3.32
   3   3   7    2.12    2.47
  -3  -3   7    2.72    2.38
   3  -3   7   -1.57    2.72
   3  -3   7   -0.96    3.25
  -3  -3   7   -4.80    7.56
   3  -3   7   14.96    8.74
   3  -3   7   -0.18    3.47
   3  -3   7   -1.39    2.24
   3  -3   7    1.56    6.46
   3   3   7   -6.04    5.79
   3   3  -8  225.80   14.33
   3  -3  -8  212.31   14.27
   3  -3   8  245.38   13.77
   3   3   8  216.70   13.52
   3  -3   8  267.34   19.00
   3   3   8  225.43   18.29
   3  -3   8  244.94   14.35
   3   3   8  198.29   13.76
  -3  -3   8  245.92   13.95
   3  -3   8  234.72   13.85
  -3   3   8  222.89   13.91
   3   3   8  232.38   13.80
   3  -3   8  264.39   14.38
   3   3   8  202.93   13.70
   3   3  -8  232.89   14.40
   3  -3   8  245.20   19.37
  -3  -3   8  221.10   18.91
   3  -3   9   29.46    4.28
   3  -3   9   28.73    3.99
  -3  -3   9   22.45    3.77
   3   3   9   28.41    7.57
   3  -3   9   23.04    7.80
   3  -3  -9   25.68    5.29
   3   3  -9   22.51    4.64
   3   3  -9   27.43    4.95
   3  -3  -9   23.78    4.36
  -3  -3   9   32.47    9.70
  -3  -3   9   30.80    5.38
   3  -3   9   33.09    4.54
   3   3  -9   29.43    4.21
  -3   3   9   25.74    3.88
   3   3   9   27.54    4.02
   3   3  10  154.56   15.22
   3  -3  10  145.97   15.61
  -3  -3  10  147.46   15.56
  -3  -3  10  142.55   10.05
   3  -3  10  143.71   10.00
  -3   3  10  142.15   10.08
   3   3  10  145.37    9.94
   3  -3  10  162.14   10.69
   3   3 -10  145.88   10.23
  -3  -3  10  186.70   11.17
   3  -3 -10  158.62   10.70
   3  -3 -10  151.54   11.11
   3   3  11    7.93    7.41
   3  -3  11   -1.14    7.75
  -3  -3  11   14.77    8.76
   3   3 -11    1.16    3.47
  -3  -3  11    5.25    4.49
   3   3  11    5.72    3.30
  -3  -3  11    6.66    3.38
   3  -3  11    4.16    3.33
  -3   3  11    8.74    3.68
   3   3 -11    6.33    3.93
   3  -3 -11    3.22    4.19
   3  -3 -11    5.36    4.90
   3   3 -12   -1.61    3.32
  -3  -3  12    2.04    3.84
  -3   3  12   -0.71    3.80
   3  -3  12    1.32    3.10
  -3  -3  12   -1.36    3.18
  -3   3  12   -0.78    3.14
   3   3  12    3.94    3.04
   3  -3 -12   -0.22    3.58
   3  -3 -12    1.60    4.42
   3   3 -12    2.78    3.67
  -3  -3  13    6.26    3.49
   3  -3  13   -0.31    2.76
  -3   3  13    3.17    3.03
   3   3  13    0.86    2.61
  -3   3  13    0.45    2.65
  -3  -3  13    2.24    2.71
   3  -3  13    1.46    2.63
   3  -3 -13    2.44    3.03
   3   3 -13   -0.17    3.18
  -3   3  14   25.82    2.65
   3   3  14   21.92    2.47
  -3  -3  14   26.85    2.58
   3  -3  14   30.86    2.57
   3  -3 -14   20.97    2.57
   3   3 -14   28.36    2.79
   3   3 -14   28.92    3.03
   3  -3 -14   22.97    2.96
   3  -3 -14   16.17    2.54
   3   3 -14   27.55    2.81
   3  -3 -14   16.56    2.51
  -3   3  14   19.30    2.68
   3  -4   0   -0.25    4.72
  -3  -4   0    4.52    4.73
   3  -4  -1 2824.73  153.17
   3  -4   1 2783.62  152.98
   3  -4  -1 2647.25  152.81
   3  -4   1 2737.65  152.83
   3  -4  -1 2705.14  153.04
   3  -4  -1 2654.21  153.11
   3   4   1 2704.61  152.72
   3  -4   1 2771.28  152.60
  -3  -4   2    5.09    5.88
   3  -4   2    5.80    5.90
   3   4   2   17.82    5.57
   3  -4  -2    5.36    4.75
   3   4   2   12.93    4.98
   3  -4   2    8.95    4.45
   3  -4  -2   11.95    4.72
   3   4   2   10.73    5.63
   3  -4   2    6.12    4.18
   3  -4  -2   10.20    4.65
  -3  -4   3   -0.40    6.58
   3  -4   3    2.15    5.94
  -3   4   3    1.13    1.31
   3   4  -3    1.34    6.82
   3  -4  -3    5.17    4.59
   3   4   3    7.26    4.17
   3  -4   3    3.12    4.71
   3   4   3    4.56    5.21
   3  -4  -3    5.13    4.06
   3  -4   3    2.21    3.69
   3  -4  -3    8.49    4.69
   3   4   3    2.68    4.31
   3   4  -3   -1.79    7.40
   3   4  -4   48.19    8.22
  -3  -4   4   61.76    8.81
   3  -4   4   51.95    9.16
  -3   4   4   56.40    4.32
   3  -4  -4   40.71    5.26
   3   4   4   44.10    4.21
   3   4  -4   50.63    3.83
   3   4  -4   46.39    7.91
   3   4   4   49.25    4.31
   3   4   4   59.49    6.83
   3  -4   4   55.04    7.00
  -3  -4   5 1421.92   81.34
   3   4  -5 1411.57   80.80
   3   4  -5 1472.97   80.95
   3  -4   5 1431.47   80.98
   3   4   5 1431.76   80.91
  -3   4   5 1345.59   78.98
   3  -4   5 1398.23   81.67
   3  -4   6   30.53    4.32
   3  -4   6   32.14    4.09
   3   4  -6   31.76    3.50
   3  -4   6   31.96    3.32
  -3   4   6   37.62    3.30
   3   4   6   34.77    3.34
  -3  -4   6   27.50    3.30
   3   4  -6   31.03    4.06
   3   4  -6   29.94    3.94
   3   4  -6   23.58    6.18
   3   4   6   39.23    3.31
   3   4  -6   29.87    6.26
   3   4  -7  699.44   38.98
   3  -4   7  678.39   38.96
   3   4   7  666.41   42.14
   3  -4   7  641.49   42.13
   3  -4   7  703.10   39.07
   3   4  -7  675.64   38.75
   3  -4   7  645.62   43.24
  -3  -4   7  668.87   42.91
   3   4  -7  691.12   38.97
   3   4   7  697.31   38.62
   3  -4   7  670.92   38.62
  -3  -4   7  679.22   38.64
   3  -4   7  662.74   38.63
  -3   4   7  677.66   38.63
   3   4   7  675.66   38.60
   3   4   8   12.70    2.95
  -3   4   8    4.21    3.07
   3   4  -8    7.96    3.15
   3  -4   8    8.93    3.94
   3   4   8    1.99    2.92
   3   4   8    5.32    6.56
   3  -4   8   -0.91    6.43
   3  -4   8    1.08    8.99
  -3  -4   8   12.96    8.53
   3  -4   8    3.02    3.77
  -3  -4   8    3.76    4.25
  -3  -4   8   10.05    2.97
   3  -4   8    9.61    2.97
   3  -4   8    5.52    2.61
   3   4  -8    7.59    3.83
   3  -4  -8   10.00    4.17
   3  -4  -9   23.82    4.90
  -3  -4   9   23.27    3.77
   3  -4   9   18.89    3.54
  -3  -4   9   18.15    9.19
   3   4  -9   14.52    3.90
  -3  -4   9   12.56    4.69
   3  -4   9   20.53    4.42
   3   4   9   17.61    3.67
  -3   4   9   16.84    3.79
   3  -4   9   25.18    4.24
   3  -4   9   20.84    8.18
   3   4   9   39.27    8.43
   3   4  10   -1.09    6.94
   3  -4  10    2.26    8.39
  -3  -4  10   -0.21    3.23
   3  -4  10    3.51    3.26
   3   4 -10    5.94    3.52
  -3  -4  10    3.55    4.68
  -3   4  10    1.52    3.38
   3   4  10    1.26    3.42
  -3  -4  10   -1.21    9.94
   3   4 -10    0.23    3.68
   3  -4 -10   -1.19    4.63
  -3  -4 -10   -1.42    3.63
   3  -4 -10    0.27    4.06
   3   4  11  203.14   17.99
   3  -4  11  269.65   19.34
   3  -4 -11  166.23   13.24
   3  -4 -11  172.91   13.60
  -3  -4  11  208.38   13.62
   3   4 -11  191.25   13.01
  -3  -4  11  229.10   13.13
   3  -4  11  222.54   12.98
  -3   4  11  210.62   13.03
   3   4  11  214.70   12.91
   3   4 -11  205.30   13.13
  -3  -4  11  223.05   19.00
  -3  -4  12   13.74    4.21
  -3   4  12   12.50    3.82
   3  -4  12    9.56    3.70
   3   4 -12    8.93    3.11
   3   4 -12    8.07    3.67
  -3  -4  12    8.68    3.11
  -3   4  12    7.39    3.28
   3   4  12   11.48    3.17
   3  -4  12    7.31    3.19
   3  -4 -12   10.17    4.42
   3  -4 -12   15.34    3.85
   3  -4  13   74.44    6.24
  -3   4  13   96.97    6.28
   3   4  13   95.42    6.25
   3  -4  13   88.90    6.17
  -3  -4  13   93.06    6.28
   3  -4 -13   79.60    6.46
  -3   4  13   82.34    6.36
  -3  -4  13   87.36    6.75
   3  -4 -13   97.97    6.18
   3   4 -13   89.00    6.32
   3  -4 -13   76.57    6.81
   3   4 -13   84.28    6.46
   3  -4 -13   90.96    6.14
   3   4 -13   93.39    6.29
   3  -4 -14    0.21    2.29
  -3  -4 -14    0.90    1.35
   3   4 -14    1.78    2.17
   3  -4 -14    0.36    1.92
   3  -4  14    1.53    1.62
   3   4 -14   -0.73    1.93
   3  -4 -14    3.68    1.71
  -3   4  14   -0.09    1.77
   3   4  14   -0.68    1.83
  -3  -4  14    0.87    1.80
   3  -4  14    1.80    1.76
   3  -4 -14   -0.47    1.66
   3   4 -14    1.08    1.88
   3  -5   0   -0.59    4.96
  -3  -5   0    3.94    5.10
  -3  -5   1   51.68    6.92
   3  -5   1   54.35    6.23
   3  -5   1   43.53    6.08
   3  -5  -1   48.24    6.58
   3  -5  -1   50.06    7.07
   3   5   1   50.01    5.35
   3  -5   1   55.40    5.09
   3  -5  -2 1329.03   76.70
   3  -5   2 1354.91   76.61
   3  -5   2 1190.32   76.96
   3  -5   2 1390.36   76.48
   3   5   2 1418.93   76.62
   3  -5  -2 1395.80   77.59
  -3  -5   2 1353.95   77.29
   3   5   3   12.87    5.40
  -3  -5   3    7.62    6.69
   3  -5   3   14.71    6.46
   3  -5  -3    9.09    4.72
   3  -5   3    3.48    4.01
   3   5   3    9.47    4.92
   3   5   3   10.88    4.87
   3  -5   3    5.80    4.60
   3  -5   4  824.82   46.88
   3   5   4  791.11   46.61
   3  -5   4  765.75   45.77
   3  -5  -4  839.66   46.20
   3  -5   4  798.30   47.68
  -3  -5   4  777.35   47.35
   3   5   4  785.01   45.44
   3   5  -4  768.75   47.65
   3   5   4  806.44   45.49
   3   5  -4  793.62   44.60
   3   5  -4  779.72   47.62
   3   5   5   49.03    7.26
   3  -5   5   64.58    7.41
   3   5  -5   47.46    8.46
   3   5  -5   47.22    8.54
   3  -5   5   39.39    9.01
  -3  -5   5   46.72    9.55
   3   5  -6    8.33    6.14
   3   5   6    1.74    2.37
   3   5  -6    4.17    5.67
   3   5   6    2.31    2.23
  -3   5   6    5.51    2.44
  -3  -5   6    6.98    2.50
   3  -5   6    3.76    2.42
   3   5  -6    4.57    2.74
   3  -5   6    5.92    3.51
   3  -5   6    4.60    2.39
   3   5  -6    5.18    2.77
   3  -5   7  131.90    9.04
   3   5  -7  125.26    8.65
   3  -5   7  124.18    8.48
   3   5   7  118.39    8.31
   3  -5   7  157.51   12.86
   3   5   7  135.63   12.40
  -3   5   7  140.94    8.55
  -3  -5   7  143.83    8.58
   3  -5   7  130.05    8.40
   3   5   7  130.42    8.44
  -3  -5   7  150.97   13.85
   3  -5   7  127.53   13.68
   3   5  -7  130.46    8.59
   3  -5   7  126.03    9.11
  -3  -5   7  138.11    9.19
   3  -5   8  604.53   35.63
   3   5   8  648.70   35.24
  -3   5   8  659.40   35.34
  -3  -5   8  611.94   35.25
   3  -5   8  604.92   35.21
   3   5  -8  596.36   35.30
  -3  -5   8  621.45   35.80
   3  -5   8  591.04   35.66
   3   5   8  616.71   35.19
   3   5   8  633.12   39.37
   3  -5   8  604.13   39.42
   3   5  -8  603.91   35.35
   3  -5   8  598.64   35.17
   3  -5   8  600.93   40.76
  -3  -5   8  658.97   40.73
   3  -5  -9   11.34    4.59
  -3  -5   9   13.31    4.56
   3   5  -9   15.68    3.61
  -3  -5   9   12.92    3.50
   3  -5   9    8.80    3.40
  -3  -5   9   13.02    9.81
   3   5   9   10.31    3.43
  -3   5   9   12.69    3.38
   3   5   9    8.96    6.36
   3  -5   9   10.30    7.00
   3   5  -9   14.75    3.93
   3  -5   9    7.14    3.90
  -3  -5  10  147.14   16.55
   3   5 -10  135.17   10.08
  -3  -5  10  159.85   10.94
   3  -5 -10  155.33   10.86
   3  -5 -10  157.59   11.23
   3   5 -10  151.21   10.31
   3   5  10  154.42   15.01
   3  -5  10  157.45   15.48
  -3  -5  10  155.45   10.17
   3  -5  10  159.62   10.15
  -3   5  10  156.37   10.17
   3   5  10  149.95   10.14
  -3  -5  11   -3.60    9.41
   3  -5  11   10.70    6.91
   3   5  11   18.87    7.46
   3   5  11    7.70    3.44
   3  -5 -11   11.58    4.60
  -3  -5  11    3.36    4.41
   3  -5  11    6.47    3.26
   3  -5 -12    0.50    4.03
   3  -5 -12   -0.21    3.55
  -3   5  12    2.57    2.87
   3   5  12   -1.23    2.94
   3  -5  12    0.88    2.82
  -3  -5  12    4.37    3.10
   3   5 -12   -4.98    3.61
   3  -5  12   -0.22    3.49
  -3  -5  12    0.24    3.70
  -3   5  12    0.86    3.46
   3  -5  13    5.04    2.84
  -3   5  13    5.23    2.62
   3  -5 -13    2.71    2.23
   3   5 -13    5.90    2.62
   3  -5 -13   -2.60    3.49
   3   5  13   -0.13    2.46
  -3   5  13    2.89    2.56
  -3  -5  13    2.86    2.52
   3  -5  13    6.88    2.49
   3   5 -13   -0.27    2.63
   3  -5 -13    3.34    2.26
   3   5 -13    5.63    2.86
   3   5  14   62.18    4.01
  -3   5  14   72.44    4.11
   3  -5  14   48.33    3.98
   3  -5 -14   48.81    4.05
  -3  -5  14   49.56    4.38
   3  -5 -14   61.74    3.91
   3   5 -14   56.60    4.03
   3  -5 -14   49.84    4.29
   3  -5 -14   61.37    3.88
   3   5 -14   53.09    3.98
  -3  -5  14   68.60    4.07
   3  -5  14   65.21    4.11
  -3  -6   0    4.09    5.40
   3  -6   0    0.35    5.27
   3  -6  -1   22.58    5.67
   3  -6   1   12.84    5.61
  -3  -6  -1   13.06    6.87
   3  -6  -1   19.98    6.54
  -3  -6   1   11.46    5.91
   3  -6   1   18.35    5.09
   3  -6   1   17.74    3.57
   3   6   1   14.61    3.83
   3  -6   2   13.40    5.27
   3  -6  -2   17.13    5.57
   3  -6  -2   15.71    6.80
   3  -6   2   12.29    6.20
  -3  -6   2   10.80    6.46
   3  -6   2   10.34    3.76
   3   6   2   11.55    4.15
   3  -6   3   21.98    4.81
   3  -6  -3   29.18    5.88
   3   6   3   21.25    4.68
   3  -6   3   13.37    4.54
  -3  -6   3   17.76    6.90
   3  -6   3   21.78    7.32
   3   6  -3   16.09    2.65
   3   6  -4   54.37    9.15
   3   6   4   40.18    5.63
  -3  -6   4   67.79    9.16
   3  -6   4   42.66    8.11
   3   6  -4   44.98    3.78
   3  -6  -4   41.45    6.08
   3  -6   4   48.99    5.71
   3   6   4   42.84    5.94
   3   6  -4   51.77    9.55
   3   6   4   48.69    6.24
   3  -6   4   46.72    6.19
   3   6   5   85.09    8.38
   3  -6   5   61.15    8.05
   3   6  -5   77.83    5.75
   3  -6  -5   95.93    7.52
   3  -6   5   69.35   10.32
   3   6  -5   90.82   11.01
   3   6  -5   91.45   10.86
  -3  -6   6    7.15    2.64
   3  -6   6    5.80    2.53
   3   6  -6    4.58    2.80
   3  -6   6    3.36    2.55
  -3  -6   6    5.94    3.44
   3   6  -6    6.01    2.67
   3   6  -6   22.54    6.95
   3   6   6    3.33    2.38
  -3   6   6    6.98    2.61
   3   6  -6    7.56    6.47
  -3  -6   6    0.83    7.79
   3  -6   6   12.03    7.79
   3   6   7    4.24    2.66
   3  -6   7   10.94    6.18
   3   6   7    9.14    6.08
  -3  -6   7    4.91    2.72
   3  -6   7    6.60    2.91
   3  -6   7    5.94    2.73
   3   6  -7    6.62    3.23
  -3  -6   7   11.10    3.90
   3   6  -7    6.90    2.89
  -3   6   7    4.33    2.71
   3   6   7    5.84    2.62
   3  -6   7    5.31    3.60
  -3  -6   7   13.63    9.16
   3  -6   7   14.21    8.96
   3   6   8   22.20    3.31
   3   6   8   14.95    6.88
   3  -6   8    9.06    6.66
  -3  -6   8   16.92    3.61
   3  -6   8   19.87    3.40
   3   6  -8   25.32    3.65
   3  -6   8   20.18    3.22
  -3  -6   8   29.66    4.57
   3   6  -8   27.05    3.66
   3   6   8   20.52    3.59
  -3   6   8   19.99    3.44
   3  -6   8   20.26    4.46
  -3  -6   8    8.80    9.73
   3  -6   8   29.26   10.66
   3  -6   9   47.60    5.32
   3  -6  -9   46.09    5.78
   3  -6   9   58.71   12.78
  -3  -6   9   39.30   11.06
   3  -6   9   44.33    4.70
  -3  -6   9   31.75    4.56
   3   6   9   47.88    4.69
  -3   6   9   42.67    4.75
   3   6  -9   43.16    4.83
  -3  -6   9   46.37    5.70
   3   6   9   63.58    4.68
   3   6   9   52.95    4.00
   3   6  -9   42.65    4.98
   3  -6   9   29.32    7.83
   3   6   9   60.89    9.74
   3   6  10    2.05    6.77
   3  -6  10    7.42    7.72
  -3  -6  10   -5.10    9.80
  -3  -6  10   11.84    3.64
   3  -6  10   10.29    3.36
  -3  -6  10   17.87    4.48
   3   6 -10   11.95    3.59
   3   6 -10   10.25    3.91
   3  -6 -10   12.05    4.52
   3   6  10    9.36    3.30
  -3   6  10    5.73    3.47
   3  -6  11   31.36    7.81
   3   6  11   39.57    8.02
  -3  -6  11   24.25    9.84
   3   6 -12    4.15    3.32
  -3   6  12    3.88    3.07
   3   6  12    6.54    2.97
  -3  -6  12   10.52    3.10
   3  -6  12   10.69    2.92
   3  -6 -12    1.43    4.14
   3  -6 -12    2.79    3.46
   3  -6  12    7.80    3.61
  -3  -6  12    2.31    3.92
  -3   6  12    5.09    3.19
  -3  -6  13    0.26    2.43
  -3   6  13   -1.04    2.39
   3   6  13   -3.69    2.33
   3  -6  13    0.88    2.34
   3  -6 -13    0.17    3.22
   3   6 -13    1.26    2.73
   3  -6  13   -1.77    2.75
   3   6 -13   -2.84    2.30
   3  -6 -13    0.52    2.02
   3  -6 -13    5.08    2.06
   3   6 -13   -4.09    2.32
  -3  -6  14    0.21    1.52
  -3   6  14    0.21    1.52
   3   6  14    0.07    1.43
   3  -6  14    2.42    1.45
   3   6 -14    1.53    1.99
  -3  -6  14   -1.07    2.14
   3  -6 -14    1.68    1.68
   3  -6  14   -0.59    1.66
   3  -6 -14    2.80    1.97
   3  -7   0    1.21    5.40
   3  -7   0    2.17    3.55
  -3  -7   0    0.45    6.37
   3  -7  -1    2.49    5.75
   3  -7   1    9.49    5.08
  -3  -7   1    3.88    6.22
   3  -7   1    4.59    4.95
   3  -7  -1   -1.97    6.84
  -3  -7  -1    4.02    6.62
   3   7   1    4.38    3.15
  -3  -7   2  143.18   12.36
   3  -7  -2  135.37   12.52
   3   7  -2  146.47    8.96
   3  -7  -2  106.64   10.75
   3  -7   2  135.43   10.97
   3  -7   2  144.76   11.50
   3   7   2  148.04    9.97
   3  -7   2  158.34    9.85
   3  -7  -3   84.47   10.25
   3   7  -3   75.59    5.41
   3  -7  -3   82.83    8.25
   3  -7   3   76.90    7.43
  -3  -7   3   65.34    9.35
   3  -7   3   83.66    9.70
   3  -7   3   70.38    6.81
   3   7   3   82.83    7.03
   3  -7  -4  908.49   53.47
   3  -7   4  996.62   53.33
   3  -7   4  914.56   54.71
   3   7   4  904.95   53.25
   3  -7   4  883.56   53.21
   3   7  -4  940.09   51.42
   3   7   4  873.88   53.01
   3   7   4  831.74   52.94
  -3  -7   4  953.56   54.93
   3   7  -5   38.60    3.90
  -3  -7   5   32.53    4.07
   3   7  -5   38.47    3.95
   3  -7  -5   44.76    5.71
   3  -7   5   49.91    5.50
   3   7  -5   41.81    3.53
   3   7  -5   47.35    9.80
   3  -7   5   50.47    6.68
   3   7   5   37.96    6.09
  -3  -7   5   34.71    3.62
   3  -7   5   37.21    3.63
   3  -7   5   39.15    3.63
   3   7   5   40.37    3.44
   3   7  -5   38.22    9.14
   3   7   6  173.03   10.38
  -3   7   6  170.20   10.44
  -3  -7   6  180.51   10.93
   3   7  -6  179.88   10.64
   3  -7   6  165.14   10.51
   3  -7   6  187.03   15.74
  -3  -7   6  162.87   15.97
   3   7  -6  177.36   10.59
  -3  -7   6  153.67   10.43
   3  -7   6  157.11   10.42
   3  -7   7    2.33    5.82
   3   7   7    8.31    5.55
  -3  -7   7    0.83    2.59
   3  -7   7    1.35    2.88
   3   7  -7    4.16    2.98
  -3  -7   7    0.88    3.38
   3   7  -7    2.32    2.83
  -3   7   7    0.16    2.81
   3   7   7    1.71    2.64
   3   7   7    5.76    2.69
   3  -7   7    4.27    9.56
  -3  -7   7  -12.38    8.82
   3   7   8  189.96   12.71
   3  -7   8  226.91   17.42
   3   7   8  206.43   16.86
  -3   7   8  183.84   12.85
   3   7   8  198.91   12.78
   3  -7   8  238.25   13.11
  -3  -7   8  224.20   12.97
   3   7  -8  204.13   13.05
  -3  -7   8  207.16   13.50
   3   7  -8  206.64   13.00
   3  -7   8  226.44   13.58
   3  -7   8  260.78   20.65
  -3  -7   8  227.63   19.26
   3  -7   9    2.07    4.24
   3   7   9    4.94    2.89
   3  -7   9   -1.96    6.84
   3   7   9   -5.68    6.53
   3  -7   9    0.81    3.23
  -3  -7   9    1.42    3.31
   3   7   9    4.09    3.27
  -3   7   9    0.61    3.20
   3   7  -9   -3.18    3.19
  -3  -7   9    0.54    4.08
   3   7  -9    3.21    3.72
   3  -7   9   -5.35   10.72
  -3  -7   9    5.08    9.74
   3  -7  -9   -3.27    4.36
   3   7  10  130.87   13.93
   3  -7  10  135.66   14.35
  -3  -7  10  176.26   17.19
   3  -7  10  156.40   10.49
  -3  -7  10  159.42   10.32
  -3   7  10  159.19   10.29
   3   7  10  146.38   10.16
   3  -7  10  154.95   10.22
  -3  -7  10  169.43   11.10
   3   7 -10  159.72   10.44
   3  -7 -10  148.71   10.84
  -3  -7 -11   11.75    3.35
   3  -7 -11    4.37    4.00
   3  -7 -12   12.20    3.39
   3  -7 -12    8.28    4.06
   3  -7  12   10.32    3.55
  -3   7  12    8.66    3.12
   3  -7 -12    8.25    2.57
   3   7 -12    3.52    2.67
   3   7  12    8.10    2.99
  -3  -7  12    8.38    3.03
   3  -7  12   13.52    3.09
  -3   7  12   13.58    3.09
   3   7 -12    9.25    2.67
   3  -7 -12    5.04    2.37
   3   7 -12    5.98    3.23
   3  -7 -13    5.35    3.07
   3  -7  13    5.41    2.81
   3  -7  13    2.42    2.25
  -3   7  13    4.42    2.31
   3   7  13    1.14    2.22
  -3  -7  13    2.61    2.34
   3   7 -13    0.96    1.99
   3   7 -13    6.80    2.14
   3  -7 -14    6.63    1.65
  -3  -7  14    6.30    1.40
   3  -7  14    8.18    1.46
  -3   7  14    5.88    1.36
   3   7  14    8.20    1.39
   3   7 -14    7.25    1.86
   3  -7  14    4.76    1.52
  -3  -7  14    9.11    1.94
  -3  -8   0    2.12    6.32
   3  -8   0   -2.31    3.60
  -3  -8   0    2.64    5.20
   3  -8   0    0.47    6.10
   3  -8   1 1239.24   73.72
   3  -8  -1 1297.91   74.53
   3  -8   1 1314.80   74.48
  -3  -8  -1 1286.66   75.03
   3  -8  -1 1297.46   75.29
  -3  -8   1 1337.00   74.74
   3  -8  -2   47.46    6.90
   3  -8   2   37.14    6.56
   3   8   2   42.96    4.51
   3  -8   2   35.98    4.28
  -3  -8   2   48.92    8.85
   3  -8   2   50.41    7.36
  -3  -8  -2   32.10    8.35
   3   8  -2   43.63    4.08
   3  -8  -2   51.83    8.76
   3  -8   3   72.44    7.71
   3  -8  -3   65.70    9.75
   3   8  -3   77.28    5.32
   3  -8  -3   83.08    8.18
  -3  -8   3   70.02   10.14
   3  -8   3   83.53    9.63
   3  -8   3   61.75    6.23
   3   8   3   67.16    6.33
   3   8  -4   10.95    2.99
   3  -8   4   10.00    3.41
   3  -8  -4   15.70    5.96
   3  -8   4   10.22    4.82
   3  -8  -4    5.32    3.58
   3  -8   4   11.18    7.61
   3   8  -4   10.03    2.63
   3  -8  -4    4.96    7.71
  -3  -8   4    7.00    2.42
   3  -8   4    9.62    2.51
   3   8   4    7.08    4.12
   3  -8   4   11.09    4.07
   3   8   4   16.93    5.43
   3   8   4    4.70    5.54
   3   8   4    7.97    2.34
   3   8  -5  523.14   29.91
   3  -8   5  542.43   30.05
  -3  -8   5  538.32   30.06
   3   8  -5  524.18   30.16
  -3  -8   5  504.02   30.24
   3  -8   5  515.85   30.45
   3   8   5  503.53   29.93
  -3  -8   5  527.70   34.13
   3  -8  -5  533.02   32.39
   3  -8   5  586.56   32.16
   3  -8   5  528.34   32.40
   3   8   5  552.85   32.42
  -3  -8   6    1.89    8.22
   3  -8   6   -4.85    8.04
   3   8  -6    9.02    7.81
  -3  -8   6   -0.39    3.16
   3   8  -6    5.55    2.95
   3   8   6    5.02    4.72
   3   8  -6   -1.14    3.06
   3   8  -6    8.95    8.17
   3   8   6    0.28    2.54
  -3   8   6   -0.59    2.52
   3   8   6   -0.40    2.17
  -3  -8   6    4.25    2.61
   3  -8   6   -4.50    2.75
   3  -8   7 1045.81   67.36
   3   8   7 1123.53   67.50
   3  -8   7 1118.54   69.81
  -3  -8   7 1178.86   69.98
  -3  -8   7 1199.48   64.75
   3   8  -7 1127.75   64.44
   3   8  -7 1140.82   64.42
  -3   8   7 1138.51   64.33
  -3  -8   7 1180.61   64.40
   3  -8   7 1135.58   64.39
   3   8   7 1096.71   64.27
   3   8   7 1157.24   64.30
  -3   8   8  121.28    7.91
   3   8   8  113.72    7.77
  -3  -8   8  105.68    7.77
   3  -8   8  112.70    7.73
  -3  -8   8  114.63    8.45
   3  -8   8   97.56    8.39
  -3  -8   8   98.18   14.66
   3  -8   8  108.74   14.87
   3   8  -8  103.66    7.99
   3   8   8  122.78    7.67
   3  -8   8   97.43   11.01
   3   8   8   95.39   11.05
  -3  -8   9    1.84    3.27
   3  -8   9   -0.81    3.32
   3  -8   9    4.55    4.23
   3  -8   9   -1.09    4.19
  -3  -8   9    0.53    4.09
   3  -8   9    8.19   10.77
  -3  -8   9   11.65   10.61
   3   8  -9   -1.95    3.50
   3   8   9   -1.82    2.89
  -3   8   9   -1.64    3.42
   3   8   9   -0.58    3.09
   3  -8   9   -0.93    6.16
   3   8   9    6.31    6.26
  -3  -8  10   35.28    3.94
   3  -8  10   17.55    3.74
   3  -8 -10   22.75    4.81
   3  -8  10   28.32    4.36
   3   8 -10   27.00    4.24
   3   8  10   38.06    7.26
  -3   8  10   27.37    4.04
   3   8  10   26.49    3.87
  -3  -8  10   24.63    9.79
   3  -8  10   19.85    4.88
  -3  -8  10   17.23    4.48
   3  -8 -11  104.82    9.11
   3  -8  11  127.96    8.87
   3  -8 -11  102.27    8.62
  -3  -8 -11   92.42    8.24
   3   8 -11  123.79    8.42
   3  -8 -11  125.44    7.87
   3   8 -11  115.17    7.93
   3   8  11  127.64    8.17
  -3   8  11  132.45    8.41
   3  -8 -11  128.52    7.92
   3   8 -11  119.59    7.96
  -3  -8  11  135.55    8.29
   3  -8  11  129.52    8.35
   3  -8 -12    1.53    3.09
   3  -8 -12    4.35    3.77
   3  -8 -12    1.96    2.07
   3   8 -12    7.91    2.32
  -3   8  12    0.94    2.80
  -3  -8  12    3.08    2.73
   3  -8  12    2.39    2.70
   3   8  12    1.34    2.69
   3   8 -12    2.64    2.14
   3  -8 -12   -0.32    1.98
   3  -8  12    4.77    3.24
   3  -8  13   94.85    6.77
   3  -8 -13   89.68    6.91
   3  -8  13  102.12    6.52
  -3  -8  13  105.05    6.55
   3   8 -13   99.81    6.71
  -3  -8  13  100.70    6.94
  -3   8  13  109.19    6.59
   3   8  13  104.13    6.53
  -3  -8  14    0.78    1.41
   3  -9   0   -1.09    6.84
  -3  -9   0    5.59    7.45
  -3  -9   0   -0.49    5.89
   3  -9  -1   -1.65    6.46
   3  -9   1    5.30    5.56
  -3  -9  -1   -0.44    5.11
  -3  -9   1    6.49    6.66
   3  -9   1   10.07    4.87
  -3  -9  -1   -1.97    7.33
   3  -9  -1    3.38    7.59
  -3  -9   2 1162.39   66.97
   3  -9  -2 1177.33   67.79
  -3  -9  -2 1154.46   67.92
   3   9  -2 1126.27   64.11
   3  -9  -2 1209.59   66.84
   3  -9   2 1169.91   66.46
   3  -9   2 1057.62   66.08
  -3  -9   3   78.57    5.40
   3  -9   3   74.90    5.40
   3  -9  -3   67.90    6.16
   3  -9   3  100.22    8.69
   3  -9   3   65.88    9.00
  -3  -9   3   59.42   10.26
   3  -9  -3   67.97   11.34
   3   9  -3   78.09    5.58
  -3  -9  -3   67.61   10.72
   3  -9   3   85.54    5.96
   3   9  -3   84.92    5.62
   3  -9  -3   65.14    6.14
   3  -9  -3   69.65    8.57
  -3  -9   4  968.64   53.59
   3  -9   4  941.91   53.56
   3  -9   4  982.88   53.88
   3   9  -4  938.33   53.51
   3   9   4  961.24   53.47
   3  -9  -4  926.90   54.00
   3  -9  -4  935.89   56.33
   3  -9   4  908.78   55.75
   3  -9   5   14.23    7.73
  -3  -9   5    5.29    7.63
   3   9  -5    2.00    9.49
   3   9   5    4.80    2.25
   3  -9  -5   16.12    9.54
   3   9  -5    3.41    2.32
  -3  -9   5    3.65    2.89
   3  -9   5    9.93    3.63
  -3  -9   5    0.88    2.45
   3  -9   5    1.63    2.66
   3   9  -5    4.00    9.34
   3   9  -5    4.48    2.95
   3   9   6   34.97    3.50
   3   9  -6   32.03    9.73
   3   9  -6   32.81    9.94
   3  -9  -6   38.04    3.97
   3   9  -6   31.28    3.83
  -3  -9   6   30.55    3.61
   3  -9   6   32.06    3.68
   3   9   6   37.66    3.68
  -3   9   6   32.83    3.84
   3  -9   6   26.14    4.53
  -3  -9   6   29.51    4.12
  -3  -9   6   49.93   11.12
   3  -9   6   25.79    9.01
   3  -9   7    1.23    3.93
  -3  -9   7    1.60    3.44
   3   9  -7    1.53    3.11
  -3  -9   7    2.16    2.84
   3  -9   7    4.22    3.17
  -3   9   7   -3.53    3.02
   3   9   7    1.68    2.88
   3   9   7    4.96    2.84
  -3  -9   7   -1.14   10.30
   3  -9   7   -5.90    8.92
   3  -9   8  281.62   16.97
  -3  -9   8  277.91   16.93
   3   9   8  287.03   16.80
   3  -9   8  259.27   17.48
   3   9  -8  267.66   17.03
  -3   9   8  306.65   17.06
   3   9   8  307.61   16.96
  -3  -9   8  274.79   17.31
   3  -9   8  245.60   17.46
  -3  -9   8  317.23   23.91
   3  -9   8  252.41   23.18
   3  -9   9   10.33    4.67
  -3  -9   9    0.52    3.99
   3   9  -9   -0.65    3.55
   3   9   9    0.72    2.69
  -3   9   9    0.41    3.13
   3   9   9   -0.78    3.13
  -3  -9   9    2.04    3.18
   3  -9   9   -0.81    3.26
   3  -9   9    4.13   10.98
  -3  -9   9   -9.18   11.70
   3  -9  10  253.03   16.48
   3  -9 -10  249.22   22.26
   3  -9  10  269.21   16.30
  -3  -9  10  276.97   22.59
   3   9  11    3.08    2.73
  -3   9  11   -3.09    3.19
   3  -9  11   -0.46    3.79
  -3  -9  11    2.69    3.01
   3  -9  11    0.17    2.93
   3  -9 -11   -0.24    4.13
  -3  -9 -11    0.37    3.09
   3  -9 -11    2.36    3.60
   3  -9  12    9.73    3.39
   3   9  12   12.08    2.67
  -3  -9  12    6.51    2.70
   3  -9  12    3.97    2.54
  -3   9  12   12.74    2.78
   3  -9 -12    5.08    3.49
   3  -9 -12    4.54    2.75
  -3  -9 -12    6.38    2.50
   3  -9 -13    1.34    2.47
  -3  -9  13    0.09    1.94
   3  -9  13    2.88    1.81
  -3   9  13    1.59    1.89
   3   9  13   -1.26    1.94
   3  -9  13   -0.11    2.36
  -3  -9  13   -3.10    2.49
   3   9 -13    2.91    2.16
   3 -10   0    2.49    2.76
  -3 -10   0    9.06    5.88
  -3 -10  -1  152.31   12.03
  -3 -10   1  170.56   13.57
   3 -10  -1  153.81   10.04
   3 -10   1  153.30   11.52
  -3 -10  -1  172.00   14.62
   3  10  -1  160.67    9.77
  -3 -10   1  162.09    9.64
  -3 -10  -1  149.23    9.56
   3 -10  -1  154.63   10.00
   3 -10  -2    0.87    3.22
  -3 -10  -2    0.90    4.20
  -3 -10   2    1.30    6.94
   3 -10   2    2.74    5.45
  -3 -10   2    0.50    2.30
   3 -10   2    0.13    2.45
   3 -10  -2    3.09    3.31
   3  10  -2    0.82    2.81
   3  10  -2    1.71    3.06
   3 -10   2    0.45    2.78
  -3 -10   3  116.59    7.40
   3 -10   3  110.70    7.33
   3  10   3  109.80    7.28
   3  10  -3  105.10    7.46
   3 -10  -3  116.90    8.13
   3 -10   3  113.31   11.08
   3 -10  -3  126.24    8.13
   3  10  -3  106.95    7.57
   3 -10   3  117.73    7.86
   3  10  -3  117.00    7.51
   3  10   4   17.51    2.68
   3  10  -4   12.02    2.97
   3 -10  -4   16.65    8.42
   3  10  -4   20.50    2.91
  -3 -10   4   17.56    8.18
   3 -10   4   14.09    3.75
   3  10   4   13.59    2.63
   3  10  -4   18.81    3.14
   3 -10  -4   14.04    4.04
   3 -10   4   21.30    3.05
  -3 -10   4   20.47    2.89
   3  10  -5   36.27   11.40
   3 -10   5   46.58    4.31
  -3 -10   5   46.77    4.39
   3 -10   5   53.82    9.88
  -3 -10   5   62.19   11.23
   3 -10   5   36.75    4.90
   3  10  -5   53.82   12.03
   3 -10  -5   56.78    7.43
   3 -10   5   45.65    6.73
   3  10  -5   38.32    3.81
   3  10   5   54.93    4.06
   3 -10  -5   58.13   10.92
   3  10  -5   44.41    3.88
   3  10   6   12.76    2.90
  -3  10   6    5.44    2.99
   3  10  -6   21.37   10.09
   3  10   6    9.16    2.53
   3  10  -6   10.04    9.86
   3 -10   6    8.34    4.18
  -3 -10   6   13.75    3.60
   3 -10  -6   12.69    3.27
   3 -10  -6   15.43    9.03
  -3 -10   6    5.75    2.88
   3 -10   6    8.70    3.12
   3 -10   6   -1.08    8.84
  -3 -10   6   -6.53   10.36
   3 -10   7   36.59    5.01
  -3 -10   7   28.43    4.45
  -3 -10   7   27.43   10.58
   3 -10   7   46.35   11.37
   3 -10  -7   48.77   11.10
  -3 -10   7   29.37    4.11
   3 -10   7   37.69    4.09
  -3  10   7   27.09    3.96
   3  10   7   27.97    3.81
   3  10  -7   46.64   10.44
   3  10  -7   22.06    4.05
   3  10  -7   30.21    9.45
   3 -10   8   14.08    4.54
   3 -10   8   12.75    4.58
  -3 -10   8   17.69    3.55
   3 -10   8   13.22    3.43
   3  10   8   10.07    3.13
  -3  10   8    9.27    3.41
   3 -10   8   10.58   10.86
  -3 -10   8   19.17   10.17
   3 -10  -8   25.57   10.44
   3  10   8   10.41    3.01
   3  10  -8    9.12    3.80
   3 -10  -9   40.22   10.90
   3 -10   9   20.17    4.87
   3 -10   9   24.75    4.80
   3  10   9   28.95    3.99
  -3  10   9   35.84    4.05
   3  10   9   26.49    3.53
  -3 -10   9   22.04    3.87
   3 -10   9   29.46    4.04
  -3 -10   9   36.83   11.35
   3 -10   9   46.29   12.33
   3 -10 -10   27.16   10.44
   3 -10  10   35.30    4.87
  -3 -10  10   50.12   11.64
   3 -10 -11   15.78    3.68
   3 -10 -11   10.95    4.07
  -3  10  11   17.99    3.31
   3  10  11   12.95    2.98
   3 -10  11   12.43    3.93
   3 -10  11   11.97    3.16
   3  10 -11   18.69    3.39
  -3 -10  11   13.86    3.20
   3 -10  11   18.27    3.18
   3  10  12    7.20    2.35
  -3 -10  12    0.50    2.32
   3 -10  12    0.98    2.28
  -3  10  12    2.99    2.50
   3  10 -12    1.83    2.60
  -3 -10 -12   -0.95    2.19
   3 -10 -12   -1.67    3.31
   3 -10 -12    3.17    2.64
   3 -10  12    4.16    3.12
  -3 -10  12    1.36    2.91
  -3 -10  13   11.70    1.85
  -3  10  13   12.49    1.97
   3 -10  13   13.57    1.95
   3  10  13   12.22    1.79
   3 -10 -13    8.99    2.31
   3 -10  13   10.86    2.34
  -3 -10  13   11.65    2.29
   3  10 -13   13.02    1.99
  -3 -11   0    2.98    2.40
   3 -11   0    1.57    2.37
   3 -11   0   -2.10    6.28
   3 -11   0    2.64    2.97
  -3 -11   0   -2.30    5.73
   3 -11   1    1.14    2.83
   3 -11  -1    2.65    2.95
  -3 -11   1    5.70    2.51
   3 -11   1    0.40    2.36
  -3 -11  -1    0.92    2.37
   3 -11  -1   -0.27    2.47
  -3 -11  -1    6.80    4.84
  -3 -11   1   -1.90    6.63
   3  11  -1    3.59    2.65
   3 -11  -1    1.86    3.12
   3 -11   1   -2.08    6.52
   3 -11  -1    2.83    6.32
   3 -11   1    0.61    2.92
   3 -11   2   54.34    4.43
  -3 -11   2   53.26    4.36
   3  11  -2   53.84    4.58
   3 -11  -2   48.02    8.08
   3 -11   2   49.41    7.72
   3 -11  -2   46.76    9.87
   3  11  -2   47.07    4.71
  -3 -11  -2   44.88    9.61
   3 -11  -2   45.44    5.09
   3 -11   2   54.89    4.70
   3 -11   2   54.89    7.00
   3 -11  -2   49.90    4.99
   3  11   3    5.22    2.52
   3  11  -3    3.75    2.82
   3 -11   3   10.95    6.44
   3 -11  -3    5.85    6.20
  -3 -11   3    1.93    2.66
   3 -11   3    5.71    2.86
   3 -11  -3    0.22    3.66
   3  11  -3    2.19    2.82
  -3 -11   3   -1.61    7.24
   3  11  -3    4.02    2.89
  -3 -11  -3    6.93    7.97
   3 -11  -3   -6.91    8.44
   3 -11  -3   -0.63    3.60
   3 -11   3    3.27    3.05
   3  11   4    0.42    2.41
   3  11  -4    6.96    2.72
   3 -11  -4   11.22    6.45
   3 -11   4    0.68    5.39
  -3 -11   4    2.70    2.61
   3 -11   4    2.57    2.61
   3  11   4    4.79    2.43
   3  11  -4    4.85    2.90
   3 -11   4   -1.69    6.86
  -3 -11   4   10.97    7.85
  -3 -11  -4    2.17    8.38
   3  11  -4    5.01    2.73
   3 -11  -4   14.81    8.55
   3 -11  -4    4.83    3.84
   3 -11   4    4.22    3.59
  -3 -11  -5    8.36   10.07
   3 -11  -5   26.27    9.56
   3  11  -5   26.51    3.25
  -3 -11   5   28.33    3.53
   3 -11   5   22.94    3.49
   3  11  -5   27.21    3.30
   3 -11   5   30.79    4.31
   3  11  -5   42.08   11.52
  -3 -11   5   41.25    9.82
   3 -11   5   26.47    8.51
   3  11   5   26.87    3.27
   3  11  -5   32.00    3.69
   3 -11   5   22.18    6.20
   3 -11  -5   22.29    6.52
   3  11  -5   13.21   10.62
   3 -11  -6   77.45    6.00
  -3 -11   6   66.87    5.66
   3 -11   6   65.35    5.56
   3  11  -6   74.02    5.72
   3  11  -6   62.36   12.71
   3  11  -6   66.73   12.31
  -3 -11  -6   56.11   12.19
   3 -11  -6   87.59   12.56
   3 -11   6   68.34    6.45
   3  11   6   67.53    5.33
   3 -11   6   69.48   11.59
  -3 -11   6   87.02   13.04
   3 -11   7    2.80    4.20
   3  11  -7   -4.58    9.13
   3  11   7    3.28    3.04
  -3  11   7   -0.58    2.92
   3 -11  -7    6.54    9.52
  -3 -11   7    0.39    3.04
   3 -11   7   -2.00    3.22
   3  11  -7   -4.61    9.85
  -3 -11   7   13.65   10.78
   3 -11   7   -1.24    9.26
  -3 -11   8   13.21    3.45
   3 -11   8    8.85    3.35
   3 -11   8   17.14   10.28
  -3 -11   8    9.17    9.80
   3 -11   8   13.10    4.31
   3  11   8   11.50    2.99
  -3  11   8    8.80    3.28
   3  11   8    8.70    3.26
   3 -11  -8    6.68    9.68
  -3 -11   9   -1.80    3.14
   3 -11   9    4.19    3.21
  -3 -11   9   -6.53    9.86
   3 -11   9   -0.27    4.37
   3 -11   9   -1.02    4.02
   3  11   9    0.19    3.08
  -3  11   9    1.01    3.20
  -3 -11  -9    8.55   10.18
   3 -11  -9   10.31    9.52
   3 -11 -10    4.09    3.67
   3 -11  10   -2.03    3.65
  -3  11  10    3.16    3.08
   3  11  10    4.91    3.00
   3 -11  10    0.46    3.83
   3  11 -10    6.50    3.27
  -3 -11  10    3.09    2.98
   3 -11  10    6.08    2.95
   3 -11 -11    4.65    3.57
   3 -11 -11    3.56    3.16
   3 -11  11    3.38    2.65
   3  11  11    2.94    2.62
  -3  11  11    0.31    2.70
   3  11 -11   -0.61    2.82
   3 -11  11    1.73    3.29
  -3 -11  11    2.96    3.11
   3 -11  11    5.30    2.67
  -3 -11  11    1.82    2.73
   3 -11  12   18.61    3.28
  -3 -11  12   19.75    2.95
   3 -11 -12   19.72    3.36
   3 -11 -12   18.17    2.64
  -3 -11 -12   16.20    2.27
   3  11 -12   18.62    2.72
   3 -11  12   17.84    2.62
  -3 -11  12   16.38    2.64
  -3  11  12   20.74    2.77
   3  11  12   17.82    2.56
   3  11  13    3.98    1.32
  -3 -11  13    6.38    1.35
   3 -11  13    1.55    1.24
   3 -11  13    5.08    1.81
  -3 -11  13    8.90    1.59
   3 -11 -13    4.43    1.77
  -3 -12   0   -1.94    2.71
   3 -12   0   -1.22    3.42
   3 -12   0   -1.77    2.70
  -3 -12   0    2.78    2.56
   3 -12   0   -2.62    3.15
   3 -12   0    2.33    6.92
   3 -12  -1  663.82   39.07
   3 -12  -1  655.51   39.10
   3 -12  -1  668.83   42.30
   3 -12   1  695.19   42.53
   3 -12   1  682.59   38.87
   3 -12   1  711.62   38.77
  -3 -12   1  690.72   38.75
   3 -12   1  672.37   38.97
   3 -12   2   49.95    4.42
  -3 -12   2   47.90    4.36
   3 -12  -2   58.04    5.37
  -3 -12   2   39.17    8.72
   3  12  -2   57.05    4.63
   3 -12  -2   44.32    5.07
   3 -12   2   54.14    4.74
   3 -12  -2   44.69    8.42
   3 -12   2   60.55    8.23
   3  12  -2   51.18    4.79
   3 -12  -2   50.42   10.90
  -3 -12  -2   45.56   10.06
  -3 -12  -3    3.22    8.19
   3  12  -3    1.77    2.72
   3 -12  -3    7.61    9.33
   3  12  -3    3.07    3.22
   3 -12  -3   -0.24    3.85
  -3 -12   3    1.46    2.63
   3 -12   3   -0.16    2.87
   3 -12  -3   -1.82    3.92
   3 -12   3    3.65    3.06
  -3 -12   3   14.82    8.15
   3 -12  -3    4.89    6.28
   3 -12   3   -0.76    5.92
   3  12   3    1.36    2.73
   3  12  -3    0.66    2.79
   3  12  -4    1.98    2.78
   3 -12  -4  -12.53    9.62
  -3 -12  -4    5.77    9.16
   3 -12  -4   -0.73    3.88
   3  12  -4    2.19    2.79
   3  12   4    2.43    2.71
   3 -12   4    4.06    3.44
   3 -12  -4   14.84    6.85
   3 -12   4    8.37    5.69
   3 -12   4    2.64    6.88
  -3 -12   4    1.97    8.99
   3  12   4    1.50    2.36
   3  12  -4    3.51    3.09
   3 -12   4   -1.75    2.92
  -3 -12   4    0.69    2.74
  -3 -12   5  454.92   25.20
   3 -12   5  459.17   25.21
   3  12  -5  401.29   32.20
   3  12  -5  406.86   31.71
  -3 -12  -5  459.66   31.96
   3 -12  -5  411.13   31.18
   3  12  -5  415.98   24.90
   3  12  -5  434.29   24.99
   3  12   5  428.02   24.87
   3 -12   5  427.81   30.13
   3 -12  -5  407.16   28.55
  -3 -12  -5  412.14   28.17
  -3 -12   5  496.26   28.87
   3 -12   5  430.86   28.40
  -3 -12   5  446.22   31.23
   3 -12   5  440.73   25.49
   3  12  -5  418.46   25.14
   3  12   5  416.14   24.90
   3  12  -6   30.13   11.67
   3  12   6   18.24    2.82
   3  12  -6   12.87    3.41
   3 -12   6   12.78    3.57
  -3 -12   6   11.58    3.53
   3 -12   6    5.70    9.09
  -3 -12   6   32.69   11.15
   3 -12   6   20.48    4.33
  -3 -12   6   14.53    3.60
  -3 -12  -6   20.12   11.21
   3 -12  -6   19.08    9.79
   3 -12  -6    8.73    3.49
   3  12  -6   11.70   10.15
  -3 -12   7  198.89   12.65
   3 -12   7  196.66   12.67
   3  12  -7  208.51   19.22
  -3 -12  -7  202.50   20.78
   3 -12  -7  173.76   19.24
   3  12  -7  194.35   12.61
   3  12  -7  195.18   19.34
   3 -12   7  201.81   13.26
   3 -12   7  199.14   18.82
  -3 -12   7  226.85   19.59
   3  12   7  217.05   12.64
  -3  12   7  209.80   12.75
  -3 -12   7  193.86   12.77
   3 -12   8    4.07    4.24
  -3 -12   8    6.98    3.41
  -3 -12   8    2.81    3.31
   3 -12   8    6.91    3.36
   3  12   8    8.58    2.70
  -3 -12  -8    7.09   10.48
   3 -12  -8    7.84    9.56
   3  12  -8    4.65    3.29
   3  12   8    7.58    3.03
  -3  12   8    8.98    3.43
   3 -12   8    7.76    9.25
  -3 -12   8    3.95   10.56
   3  12   9    5.06    2.56
  -3 -12  -9    9.43    9.91
   3 -12  -9    9.76    9.17
   3 -12   9   10.03    4.27
  -3 -12   9   -6.38    9.99
   3 -12 -10    3.13    3.45
  -3 -12  10   -1.02    2.75
   3 -12  10   -3.17    2.80
  -3 -12  10    0.94    3.04
   3 -12  10   -4.67    3.87
   3 -12  10    4.82    3.40
   3  12  10   -1.97    2.85
  -3  12  10    0.69    2.97
   3  12 -10    2.99    3.02
  -3 -12  11   78.08    5.43
   3 -12  11   66.60    5.33
   3 -12  11   67.75    5.30
  -3  12  11   89.04    5.55
   3  12  11   82.79    5.37
  -3 -12  11   69.90    5.54
   3 -12 -11   72.57    6.00
   3 -12 -11   69.08    5.67
   3 -12  11   63.23    5.87
   3  12 -11   73.76    5.42
   3  12 -12    3.35    1.94
  -3  12  12    7.58    2.04
   3  12  12    2.16    1.84
  -3 -12  12    7.07    2.04
   3 -12  12    2.86    1.83
  -3 -12  12    9.04    2.23
   3 -12  12    1.77    2.44
   3 -12 -12    5.46    1.93
   3 -12 -12    7.34    2.66
   3 -13   0    0.45    3.54
   3 -13   0   -1.46    3.22
   3 -13   0    1.64    2.94
  -3 -13   0    2.77    2.79
   3 -13   0    5.11    6.01
   3  13  -1    4.74    3.69
   3 -13  -1    2.64    3.50
   3 -13   1    3.86    3.23
   3 -13   1    3.78    3.01
  -3 -13   1    4.95    2.94
   3 -13  -1    6.49    4.10
  -3 -13   1   12.34    6.65
  -3 -13   1    3.30    3.06
   3 -13   1    7.62    3.01
   3 -13  -1   -0.86    7.06
   3 -13   1   15.20    7.46
   3 -13  -2  513.83   31.15
   3 -13   2  536.53   30.93
   3 -13   2  557.33   30.75
  -3 -13   2  552.45   30.78
  -3 -13   2  556.86   34.77
   3 -13   2  505.76   30.84
   3 -13  -2  506.74   31.18
   3 -13  -2  560.87   35.16
   3 -13   2  548.89   34.80
   3  13  -2  535.40   30.76
   3  13  -2  533.20   30.76
   3  13   2  550.95   30.70
  -3 -13  -2  586.52   36.87
   3  13  -2  509.84   30.91
  -3 -13  -3   -4.64    9.80
   3  13  -3    6.07    3.02
   3 -13  -3   17.83   10.04
   3 -13  -3    8.06    4.03
   3  13   3    7.73    2.84
   3  13  -3    6.66    3.18
  -3 -13   3   15.75    8.31
  -3 -13   3    6.17    2.86
   3 -13   3    5.88    3.13
   3 -13  -3    9.70    7.17
   3 -13   3   -0.84    6.95
   3 -13   3   12.41    3.46
   3 -13  -3    7.60    4.25
   3  13  -3   10.55    3.48
  -3 -13   4  178.23   16.40
  -3 -13   4  173.55   10.93
   3 -13   4  169.36   10.87
   3  13   4  157.37   10.50
   3 -13   4  162.72   14.93
   3 -13  -4  174.02   15.14
   3 -13   4  171.40   14.55
   3  13  -4  156.88   10.81
   3 -13   4  177.70   11.27
   3  13  -4  165.49   10.66
   3 -13  -4  165.04   17.46
  -3 -13  -4  181.63   17.93
   3  13  -4  183.42   10.87
   3  13   4  181.54   10.70
   3 -13  -4  159.14   11.43
   3 -13   5    5.63    3.80
   3  13   5   17.33    2.79
   3  13  -5    6.05    2.86
   3 -13  -5   11.17    6.21
  -3 -13   5   11.29    6.40
  -3 -13  -5   17.36    6.64
   3 -13   5   12.73    6.26
   3  13   5   13.91    2.93
   3  13  -5    9.85    3.36
  -3 -13   5   12.33    3.22
   3 -13   5    7.25    3.21
   3 -13   5    2.06    8.41
  -3 -13   5   18.63   10.75
   3  13  -5   22.16   12.19
   3 -13  -5   17.72   10.25
  -3 -13  -5   16.73    9.32
   3  13  -5   10.99    2.89
   3  13  -5    6.92   11.99
   3  13  -6    4.12   11.38
  -3 -13   6   16.06   10.62
   3 -13  -6   16.21    3.53
   3 -13   6   11.79    4.10
   3 -13  -6   13.01    9.95
  -3 -13  -6    8.09    9.55
   3  13   6    6.65    2.75
   3  13  -6    7.88    3.32
  -3 -13   6    8.99    3.28
   3 -13   6    6.51    3.32
   3  13  -6   17.75   11.20
   3  13  -7   -9.99   10.37
  -3 -13  -7   13.81    9.99
   3 -13  -7   -1.31    9.77
   3 -13   7    1.22    8.49
  -3 -13   7    9.03   10.38
   3  13  -7    0.97    3.28
  -3 -13   7    8.92    3.27
   3 -13   7    3.74    4.21
  -3  13   7   -0.20    3.27
   3  13   7    0.38    3.11
   3  13  -7   -3.73    9.23
  -3 -13   7    0.20    3.36
   3 -13   7    1.65    3.21
  -3 -13   8  232.06   13.73
   3 -13   8  213.62   13.77
   3 -13   8  209.92   14.15
  -3  13   8  243.80   13.84
   3  13   8  243.80   13.70
   3 -13  -8  231.33   20.31
  -3 -13  -8  230.93   20.82
  -3 -13   8  243.69   21.45
   3  13  -8  184.12   13.52
  -3 -13   9    5.81    3.06
   3 -13   9    7.78    3.01
   3  13   9    4.56    2.43
   3 -13   9    5.97    4.15
   3  13  -9    7.85    3.07
   3 -13   9    4.01    3.58
  -3 -13   9    2.09    3.21
   3  13   9    8.50    2.97
  -3  13   9    7.88    3.19
  -3  13  10   59.50    4.61
   3  13  10   56.57    4.49
   3  13 -10   44.39    4.45
   3 -13  10   53.52    5.06
  -3 -13  10   44.15    4.51
   3 -13 -10   44.26    4.91
   3 -13  10   56.25    4.98
   3 -13  10   51.42    4.48
  -3 -13  10   51.00    4.53
   3 -13  11    2.15    2.21
  -3 -13  11    1.05    2.32
   3 -13  11    1.00    2.02
   3 -13  11    5.92    2.90
  -3 -13  11    4.64    2.33
   3  13 -11   -3.80    2.40
  -3 -13 -11    1.68    2.23
   3 -13 -11    3.18    2.54
   3 -13 -11   -4.00    3.12
  -3  13  11    5.05    2.38
   3  13  11   -1.24    2.24
   3 -13  12    2.33    2.00
   3 -13 -12    1.56    2.10
  -3  13  12    1.73    1.58
   3  13  12   -0.42    1.47
  -3 -13  12    4.44    1.64
   3 -13  12    3.10    1.45
   3  13 -12    2.02    1.41
   3 -14   0   -1.15    3.67
   3  14   0   -0.37    3.21
  -3 -14   0   -3.23    3.05
   3 -14   0    1.08    3.05
   3 -14   0    3.97    4.06
   3 -14   0    3.71    7.01
   3 -14  -1  397.76   26.71
   3 -14   1  392.98   27.02
   3  14   1  385.45   22.21
   3  14  -1  355.90   22.28
   3  14  -1  386.78   22.60
   3 -14   1  382.56   22.29
  -3 -14   1  381.31   22.28
   3 -14  -1  380.24   22.71
   3 -14   1  381.93   22.51
   3 -14   1  370.35   22.73
   3 -14  -1  373.32   22.71
   3 -14   2    8.84    3.20
  -3 -14   2    8.59    3.28
   3  14   2   10.75    3.39
   3  14  -2    9.31    3.48
   3 -14  -2    8.21    4.19
  -3 -14   2   -0.86    7.54
   3 -14  -2    5.65    6.86
   3 -14   2   11.02    7.27
   3 -14   2   10.62    3.54
   3 -14  -2    9.77    4.21
   3 -14   2    7.02    3.49
   3  14  -2    9.21    3.58
  -3 -14   3    5.08    3.26
   3 -14   3    6.46    3.23
   3  14   3    4.95    2.94
   3  14  -3    6.74    3.37
   3  14   3    6.07    2.62
  -3 -14   3    8.70    8.47
   3  14  -3   15.58    3.50
   3 -14  -3   11.31    7.49
   3 -14   3    7.31    6.91
   3 -14   3   11.01    3.38
   3 -14   3   12.76    3.54
   3 -14  -3   10.63    4.33
   3  14  -3    8.35    3.28
  -3 -14  -3    7.46    9.41
   3 -14  -4   44.36    5.89
  -3 -14   4   50.40    4.90
  -3 -14  -4   60.84    9.41
   3 -14   4   60.84    9.23
   3  14  -4   56.48    4.80
   3 -14  -4   55.23    9.29
  -3 -14   4   39.56    8.99
   3  14   4   59.38    4.62
   3 -14   4   51.22    5.37
   3  14   4   48.15    4.51
  -3 -14   4   60.43   10.75
   3  14  -4   51.06    4.89
   3  14  -4   50.51    4.70
  -3 -14  -4   71.57   11.96
   3 -14  -4   38.89   12.08
   3 -14   4   45.87    4.92
  -3 -14   5  410.23   23.74
   3 -14   5  393.55   23.77
   3  14  -5  356.03   31.13
  -3 -14  -5  460.86   31.37
   3 -14  -5  388.60   30.44
   3  14  -5  376.02   31.58
   3  14  -5  415.36   23.64
   3  14   5  416.81   23.50
   3 -14  -5  352.93   27.23
  -3 -14  -5  352.36   27.12
   3 -14   5  403.13   27.53
  -3 -14   5  420.83   27.72
  -3 -14   5  478.28   30.64
   3 -14   5  384.10   24.02
   3  14  -5  408.60   23.72
   3  14   5  407.84   23.48
   3  14   6    6.47    2.53
   3  14  -6    2.71    3.29
   3 -14  -6    4.74    3.35
   3 -14   6    6.97    3.73
   3 -14   6   -7.77    8.52
  -3 -14   6    2.47    9.28
   3  14  -6   12.67   11.33
   3 -14   6    3.89    3.37
  -3 -14   6    7.44    3.33
   3  14  -6    6.99   11.30
   3 -14  -6   14.46    9.83
  -3 -14  -6   -1.34    9.72
  -3 -14  -7   30.62   11.41
   3 -14  -7   37.17   10.54
  -3 -14   7   48.33    4.59
   3 -14   7   37.14    4.36
   3  14  -7    6.24   10.58
   3 -14   7   29.78    4.60
   3  14  -7   30.94    4.11
   3  14   7   41.62    4.17
  -3  14   7   33.60    4.32
   3  14  -7    4.97    9.43
   3 -14   7   22.02    9.85
  -3 -14   7   40.65   11.07
  -3 -14   8    6.53    2.83
  -3 -14   8    6.18    8.89
   3  14   8    1.55    2.50
   3  14  -8    1.96    2.95
  -3 -14  -8    1.26    9.17
   3 -14  -8    3.58    8.28
   3 -14   8    4.93    4.26
   3 -14   9   -1.78    3.55
  -3 -14   9    2.89    2.71
   3 -14   9    7.10    3.80
   3  14   9    0.13    2.18
   3  14   9    0.63    2.76
  -3  14   9    2.65    2.89
  -3 -14   9    2.48    2.86
   3 -14   9    2.14    2.74
   3  14  -9    1.26    2.69
  -3 -14  10    4.73    2.47
   3 -14  10    3.24    3.05
   3 -14 -10    6.04    3.06
   3  14 -10    7.06    2.42
   3  14  10    2.08    2.37
  -3  14  10    3.90    2.55
   3 -14  10    5.60    3.01
  -3 -14  10    2.83    2.53
   3 -14  10    5.80    2.51
  -3 -14  11   58.27    4.17
   3 -14  11   68.25    4.14
   3 -14 -11   52.61    4.54
  -3 -14 -11   45.51    3.94
   3 -14  11   56.56    4.46
   3 -14 -11   52.26    4.28
  -3 -14  11   46.63    3.94
   3  14 -11   54.51    4.01
  -3  14  11   67.68    4.19
   3  14  11   64.22    4.12
   3 -14  12   10.18    1.58
   3 -14 -12    4.43    1.60
   3  15   0   -0.25    3.88
   3 -15   0   -1.61    4.26
   3 -15   0    6.01    3.92
   3 -15   0    5.97    6.86
   3  15   0   -3.16    3.55
   3  15  -1    8.49    3.85
   3 -15  -1    7.97    4.43
   3 -15   1   12.19    4.31
   3 -15   1    9.92    3.77
   3 -15  -1   16.83    4.44
   3 -15   1    9.87    7.78
   3 -15  -1   14.02    7.43
  -3 -15   1    9.54    3.33
   3 -15   1    7.25    3.20
   3  15   1    9.71    3.59
   3  15  -1   12.15    3.73
   3  15  -2    6.84    3.65
   3 -15  -2    3.01    7.29
   3 -15   2   -1.97    7.77
   3 -15  -2    2.25    4.62
   3 -15  -2    7.95    4.26
   3 -15   2    5.41    3.66
   3  15   2    3.61    3.07
   3  15  -2   14.22    3.69
   3 -15   2   -3.35    3.50
  -3 -15   2    6.06    3.47
   3  15  -3    7.06    3.36
   3  15   3   10.36    3.22
  -3 -15   3    4.32    3.34
   3 -15   3    9.52    3.51
   3  15   3   10.76    2.93
   3  15  -3   10.12    3.23
   3 -15   3    1.29    3.66
  -3 -15  -3   -0.96    7.34
   3 -15   3    9.73    7.32
  -3 -15   3    6.76    7.64
   3 -15  -3   -0.99    7.40
   3 -15  -3    4.05    4.28
   3 -15   3   10.32    3.40
  -3 -15   3    9.90    8.26
   3  15   4    1.59    2.94
  -3 -15   4    1.40    3.21
   3  15  -4    3.69    3.17
   3 -15   4    4.84    3.25
   3  15   4    6.73    2.54
  -3 -15   4   -5.39    9.37
   3  15  -4   10.24    3.31
   3 -15   4    3.81    3.68
  -3 -15  -4    2.64    9.45
   3 -15   4    9.40    6.48
  -3 -15  -4   10.21    7.19
   3 -15  -4    8.67    6.69
  -3 -15   4    2.84    7.34
   3 -15   4    3.00    3.41
   3 -15  -5   18.72   10.92
  -3 -15  -5   10.63   10.46
  -3 -15   5   -1.14    9.35
   3 -15   5    8.54    3.81
   3  15  -5   11.21    3.22
   3  15   5   10.87    2.63
   3 -15  -5    4.42    6.50
  -3 -15  -5    4.27    5.84
   3 -15   5    7.96    3.43
  -3 -15   5   16.66    3.56
   3  15  -5    7.33   12.03
   3  15  -5   10.22   12.29
   3  15  -5   13.87    3.06
   3  15   5   14.05    2.80
   3 -15  -6    3.91    9.75
  -3 -15  -6    3.95    9.95
   3 -15  -6    9.77    3.44
   3 -15  -6    8.99    3.33
  -3 -15   6   13.20    9.30
   3 -15   6    9.49    3.91
   3  15  -6   -2.76   10.49
   3  15  -6    4.64    3.06
  -3 -15   6    1.38    3.14
   3 -15   6   -3.42    3.27
  -3  15   6    6.29    3.16
   3  15   6    5.03    3.02
   3  15  -6   16.69   10.72
   3  15  -7   25.10    9.58
   3 -15  -7   28.33    9.36
  -3 -15  -7  -15.18    9.80
   3  15  -7    3.58    9.66
  -3 -15   7   -1.20    8.64
   3  15   8   -0.41    2.22
   3 -15   8   -0.20    3.41
   3 -15   8   -1.73    2.85
  -3 -15   8    0.86    2.71
   3  15  -8   -3.65    2.83
   3 -15   8   -3.07    3.89
   3  15   8    1.61    2.75
  -3  15   8    4.99    2.89
   3 -15   9   -0.17    2.95
  -3 -15   9   -2.92    2.71
   3 -15   9    1.30    2.57
   3  15  -9    4.29    2.49
   3 -15   9    2.03    3.45
   3  15   9    4.62    2.61
  -3  15   9   -3.02    2.56
   3 -15 -10   -0.55    2.69
  -3 -15  10   -0.34    2.19
   3 -15  10    1.88    2.17
   3  15  10    0.11    2.13
  -3  15  10    2.99    2.21
  -3 -15  10    2.47    1.86
   3 -15  10   -1.47    2.68
   3 -15  10    4.55    2.66
   3  15 -10    1.57    2.02
   3 -15  11    3.98    1.56
  -3 -15  11    5.24    1.58
   3 -15  11    5.66    2.06
   3  15  11    4.95    1.59
  -3  15  11    6.30    1.57
   3 -15 -11    7.13    1.77
   3 -15 -11    6.16    2.23
   3 -15  11    6.08    1.51
   3 -16   0    1.43    4.73
   3  16   0   -1.99    3.88
   3  16   0    0.41    3.32
   3 -16   0    2.10    7.96
  -3 -16   0   -5.12    8.01
   3 -16   0   -2.11    4.07
   3 -16   1   44.23    5.54
   3 -16  -1   46.36    6.13
   3  16  -1   43.25    5.01
   3  16   1   47.66    4.80
   3  16  -1   48.70    5.04
   3 -16   1   53.04    5.13
  -3 -16   1   45.79    4.96
   3 -16  -1   49.39    9.34
  -3 -16  -1   61.38   10.57
   3 -16   1   57.14   10.11
  -3 -16   1   53.26    9.91
   3 -16   1   35.67    4.95
   3 -16  -1   45.48    5.56
   3 -16  -2    6.41    4.49
   3 -16   2    0.27    4.31
   3 -16   2   10.28    7.77
  -3 -16   2    2.03    7.96
  -3 -16  -2   20.26    8.30
   3 -16  -2    1.04    7.40
   3  16  -2    4.74    3.46
   3 -16   2    0.98    3.76
   3 -16  -2    2.98    4.10
  -3 -16   2    3.46    3.36
   3 -16   2    7.18    3.44
   3  16   2    2.94    3.37
   3  16  -2    2.67    3.48
   3 -16   3    2.97    3.19
   3  16   3   14.27    8.71
  -3 -16   3    9.02    7.41
   3 -16  -3   -4.07    7.76
  -3 -16  -3    1.98    7.01
   3 -16   3    1.01    7.01
   3  16   3  -12.05    9.56
   3 -16   3    0.41    3.38
  -3 -16   3    0.61    3.51
   3  16   3   -1.89    3.12
   3  16  -3   -2.24    3.34
   3  16   3    4.04    2.67
   3 -16  -3   -3.83    4.33
   3 -16   3    2.39    3.62
  -3 -16   4   20.53    8.59
   3 -16   4   15.61    3.63
   3  16  -4    7.39   12.23
   3 -16   4    8.62    6.56
  -3 -16  -4   10.38    6.86
  -3 -16   4   19.17    7.35
   3 -16  -4   11.58    6.65
   3  16  -4    4.43   12.17
  -3 -16   4   10.37    3.50
   3  16   4   19.63    3.28
   3  16  -4   16.78    3.48
   3 -16   4   13.54    3.59
   3  16   4    6.90    2.60
   3 -16   4   10.42    3.48
   3  16   5   31.76    3.43
  -3 -16  -5   26.34    7.30
   3 -16  -5   36.18    7.30
   3  16  -5   51.85   13.45
   3 -16   5   30.89    4.36
  -3 -16  -5   36.74   11.38
   3  16  -5   27.17   12.71
   3 -16  -5   40.77    4.40
  -3 -16   5   24.93    9.23
   3 -16   5   39.97    4.49
   3  16  -5   33.80    3.79
  -3 -16   5   35.42    4.29
   3 -16   5   31.03    4.24
   3  16   5   33.62    3.59
  -3 -16   6   13.31    8.82
   3  16  -6    6.57    9.78
   3  16  -6   14.59   10.59
  -3 -16  -6    3.79    8.78
  -3 -16   7   72.84    5.63
   3 -16   7   69.21    5.61
   3 -16  -7   69.10    5.32
   3  16  -7   61.75    5.28
   3  16   7   65.00    5.11
   3 -16   7   62.19    5.80
   3  16   7   75.35    5.50
  -3  16   7   68.65    5.43
   3 -16   7   79.27    5.70
   3 -16  -7   68.67    5.44
   3 -16   8    2.80    3.16
  -3  16   8   -2.20    2.54
   3  16   8    1.30    2.64
   3  16  -8    2.85    2.43
   3 -16   8    0.62    2.70
  -3 -16   8    0.15    2.66
   3  16   8    0.93    2.02
   3 -16   8    5.42    2.90
   3 -16   8   -0.23    3.72
   3 -16   9    3.98    2.71
   3 -16   9   -0.86    2.39
  -3 -16   9    1.86    2.35
   3  16   9    4.77    2.34
  -3  16   9    0.72    2.36
   3 -16   9    4.00    3.22
   3 -16   9    1.21    2.34
   3 -16 -10    0.33    2.29
   3 -16  10    1.03    2.13
  -3 -16  10    4.09    1.91
   3 -16  10    1.47    1.81
  -3  16  10   -0.26    1.86
   3  16  10   -2.16    1.76
   3 -16  10    1.53    1.74
   3 -16 -11   13.17    1.77
   3 -17   0    5.07    4.10
   3 -17   0    6.47    4.63
   3 -17   0   -5.36    7.72
  -3 -17   0    6.32    7.17
   3  17   0    5.99    3.62
   3 -17   1   11.89    4.03
   3 -17  -1    6.16    4.19
   3  17   1    9.34    3.39
   3  17  -1    4.97    3.58
   3 -17   1    7.42    4.48
   3 -17  -1    6.50    4.93
   3 -17   1    7.43    7.69
   3 -17  -1   13.93    7.76
  -3 -17   1    9.45    7.56
  -3 -17  -1    8.38    7.32
   3  17   2   84.37   14.38
   3 -17  -2  151.04   13.83
   3 -17   2  109.84    8.49
  -3 -17   2  112.75    7.90
   3 -17   2   98.66    7.81
   3  17   2   46.45   13.09
   3 -17   2   98.67   12.70
  -3 -17  -2   95.95   12.27
  -3 -17   2   80.63   12.37
   3  17   2  123.90    7.75
   3  17  -2  105.95    7.74
   3 -17   2  113.55    8.16
   3 -17  -2  107.76    8.38
   3  17  -3  -10.15   12.69
   3  17   3   -0.65    2.59
   3 -17   3    5.41    4.03
   3  17  -3   -7.24   11.76
   3 -17   3   -2.85    3.49
   3 -17  -3    0.79    4.01
  -3 -17   3   -3.62    3.39
   3  17  -3    0.99    3.07
   3 -17   3    1.83    3.44
   3  17   3    0.74    3.15
   3 -17  -3   -7.08    7.91
  -3 -17   3    2.99    6.96
  -3 -17  -3   -0.99    7.21
   3 -17   3    1.01    6.99
   3  17  -4  156.33   20.91
   3  17  -4  195.21   12.49
   3 -17   4  215.12   12.66
  -3 -17   4  206.62   12.62
   3  17  -4  131.47   19.50
   3 -17  -4  213.26   17.15
   3 -17   4  183.73   16.36
  -3 -17  -4  209.38   17.12
  -3 -17   4  192.75   16.99
   3  17  -5   -9.50   10.46
   3  17  -5    2.74    2.69
   3  17   5    2.47    2.41
   3  17  -5    5.46   10.78
   3 -17  -6   -0.76    2.96
   3 -17  -6    0.19    3.17
   3 -17   6    2.08    3.13
  -3 -17   6    0.69    2.97
   3 -17   6   -1.94    3.12
  -3  17   6    3.60    2.82
   3  17   6   -2.46    2.84
   3 -17   6   -1.75    3.05
  -3 -17   7   -0.31    2.73
   3 -17   7   -1.25    2.85
   3  17   7    2.00    2.14
   3 -17  -7   -1.59    2.49
   3 -17  -7   -2.90    2.49
   3 -17   7    0.85    2.98
   3  17   7    2.05    2.55
  -3  17   7    1.75    2.60
   3 -17   7   -1.02    2.73
   3 -17   8   53.45    4.94
  -3  17   8   63.04    4.73
   3 -17   8   61.58    5.64
  -3 -17   8   67.28    4.90
   3 -17   8   66.03    4.86
   3  17   8   54.10    4.29
   3 -17   8   62.06    4.79
  -3  17   9    1.63    2.00
   3  17   9    6.92    2.02
   3 -17   9    3.25    2.23
   3 -17   9    0.57    2.66
   3 -17   9    4.04    2.01
  -3 -17   9    6.61    2.18
   3 -17   9    3.35    2.05
   3 -17  -9    2.81    2.62
  -3  17  10   33.37    2.39
   3  17  10   35.01    2.40
   3 -17 -10   22.20    2.64
   3 -17 -10   26.64    2.78
   3 -17  10   26.48    2.78
   3 -17  10   32.57    2.42
  -3 -17  10   29.64    2.51
   3  18   0    1.60    3.21
   3  18   0    1.31   10.81
   3  18   0   -7.83   11.07
   3 -18   0    3.19    7.48
  -3 -18   0    1.04    7.10
   3 -18   0   -1.01    3.79
   3 -18   0    3.16    4.44
   3  18   0    2.56    3.33
   3  18   1   38.04    4.46
   3  18  -1   42.08    4.41
   3  18  -1   32.45   11.00
   3  18   1   11.17   10.53
   3  18   1   29.73   11.74
   3  18  -1   40.48   12.58
   3 -18   1   54.89    9.90
   3 -18  -1   38.21    8.81
  -3 -18  -1   38.01    9.55
  -3 -18   1   31.85    8.40
   3 -18   1   46.14    4.89
   3 -18  -1   44.25    5.11
   3 -18   1   34.03    5.38
   3 -18  -1   35.34    5.52
   3  18   1   37.92    4.72
   3  18   2    1.38    3.54
   3 -18   2    4.35    4.15
   3 -18  -2    5.15    7.23
   3 -18   2    2.05    7.43
  -3 -18  -2   14.03    7.73
  -3 -18   2    6.01    6.91
   3  18  -2    2.75   10.59
   3  18   2   21.78    9.60
   3  18   2   16.01    9.08
   3  18  -2   -1.38   10.71
   3  18   2    4.11    3.21
   3  18  -2   -1.17    3.28
   3 -18   3   -2.93    6.72
  -3 -18  -3    3.83    6.76
   3 -18  -3   -2.90    7.00
  -3 -18   3   -7.66    7.53
   3  18  -3   13.80   10.90
   3  18  -3    2.75   10.06
   3  18  -4   14.58   11.15
   3  18  -4   -4.00   11.27
   3 -18  -4    3.61    3.59
   3  18   4    4.75    2.17
   3 -18   4    3.72    3.96
   3 -18   4    0.19    2.99
   3  18   4    2.19    2.46
   3  18  -4   -1.52    2.75
  -3 -18   4   -0.18    3.06
   3 -18   4    3.16    3.18
   3 -18   5   50.44    4.62
  -3 -18   5   52.87    4.54
  -3  18  -5   48.27    4.15
   3  18  -5   39.87    4.01
   3  18   5   53.04    4.02
  -3  18   5   43.60    4.08
   3 -18  -5   49.22    4.84
   3 -18   5   46.53    5.23
   3 -18   5   41.38    4.61
   3 -18  -5   49.11    4.82
   3 -18  -6    2.00    2.78
  -3  18   6   -1.87    2.57
   3  18   6    1.74    2.62
   3 -18  -6   -1.51    2.81
  -3 -18   6    1.54    2.79
   3 -18   6   -3.45    2.97
   3 -18   6    0.84    3.27
   3 -18   6    3.37    2.79
   3 -18   7   64.32    4.69
  -3 -18   7   65.91    4.66
  -3  18   7   62.56    4.52
   3  18   7   72.02    4.60
   3 -18  -7   49.60    4.28
   3 -18  -7   48.64    4.31
   3 -18   7   61.75    5.74
   3  18   7   49.60    4.14
   3 -18   7   59.07    4.63
  -3  18   8   -1.40    2.09
   3  18   8    3.02    2.01
  -3 -18   8   -0.64    2.13
   3 -18   8    2.22    2.22
   3 -18   8   -2.98    3.23
   3 -18   8    1.35    2.02
   3 -18   8    0.87    2.71
  -3  18   9    0.35    1.52
   3  18   9    0.92    1.46
   3 -18   9    5.39    2.14
  -3 -18   9    0.22    1.65
   3 -18   9   -1.96    1.68
   3 -18  -9   -0.48    2.02
  -3 -19   0    2.94    6.63
   3 -19   0    5.05    7.47
   3  19   0  -12.18    9.01
   3 -19   0   -1.79    3.59
   3  19   0   10.93    9.17
   3  19  -1   16.31   10.02
   3  19  -1    5.03    9.86
   3 -19   1   10.06    4.34
   3 -19  -1    7.56    3.60
   3 -19   1    8.63    3.64
   3  19   1   11.04    3.21
   3 -19   1   14.96    7.43
  -3 -19   1    5.82    6.62
  -3 -19  -1   -0.97    7.19
   3 -19  -1    3.00    6.99
   3  19   2   -1.99    3.08
   3  19  -2    3.19    3.05
   3  19   2   -1.20    2.88
   3 -19   2   -1.93    3.46
   3 -19   2    2.03    4.02
   3  19   2    2.16    2.22
   3 -19   3    5.03    3.07
   3  19  -3   -2.81    2.88
   3  19   3   -2.04    2.46
   3  19   3    1.19    3.06
   3 -19  -3   -1.99    3.53
   3 -19   3    0.92    2.88
   3 -19   3    3.27    2.77
   3 -19   3    3.12    3.88
   3  19   3    0.39    2.07
   3  19   4    0.14    2.32
   3  19  -4    6.42    2.66
   3 -19   4    3.15    2.94
  -3  19   4   -2.91    2.67
  -3 -19   4   -0.98    3.01
   3 -19  -4   -2.42    3.35
   3 -19  -4   -1.85    3.28
   3 -19   4    0.73    3.00
   3 -19   4   -3.59    3.80
   3 -19   5    6.91    3.62
  -3  19  -5    1.69    2.24
   3  19   5    3.76    1.91
   3  19  -5    1.74    2.09
  -3  19   5    1.72    2.15
  -3 -19   5    4.02    2.85
   3 -19   5    2.72    2.86
   3 -19  -5   -3.36    2.98
   3 -19  -5    4.38    2.92
   3 -19   5   -0.16    2.77
   3  19   5   -0.42    2.47
  -3  19   5   -3.60    2.64
   3 -19   6   12.98    2.70
   3 -19   6    7.15    2.60
  -3 -19   6    9.65    2.59
   3 -19  -6    9.36    2.60
   3  19   6    4.13    2.34
  -3  19   6    8.66    2.45
   3 -19   6    9.39    3.32
   3 -19  -6    6.89    2.54
   3  19   6    6.77    2.06
   3 -19   7   34.30    4.19
   3 -19   7   36.58    3.08
  -3  19   7   35.54    3.13
   3  19   7   43.74    3.21
   3 -19  -7   24.76    2.79
   3  19   7   33.78    2.64
   3 -19   7   40.07    3.33
  -3 -19   7   37.78    3.33
   3 -19   7   41.85    3.82
   3 -19  -7   28.60    2.79
   3 -19   8    1.73    2.15
  -3  19   8    2.59    1.61
   3  19   8   -0.22    1.63
  -3 -19   8    1.10    1.67
   3 -19   8    1.17    1.69
   3 -20   0   -4.54    3.30
   3  20   0   -2.25    2.99
   3  20   1    9.13    2.44
   3 -20   1    3.02    3.91
   3 -20   1    7.06    3.20
   3 -20  -1    2.30    3.42
   3  20   1    2.82    2.87
   3  20  -1    7.49    2.89
   3 -20  -2    4.09    3.42
   3 -20   2    3.63    2.93
   3 -20   2    1.60    2.83
   3 -20   2    0.45    3.81
   3  20   2    2.60    2.07
   3  20   2    1.48    2.60
   3  20  -2    1.54    2.80
   3  20   2    1.55    2.59
   3 -20  -3    5.76    3.19
   3 -20  -3    7.22    3.41
   3 -20   3    4.07    2.53
   3 -20   3    3.36    2.61
   3 -20   3    9.34    3.77
   3  20   3    5.03    1.86
   3  20   3    2.13    2.42
   3  20  -3    6.13    2.62
  -3  20   3    1.97    2.57
  -3  20  -3    1.57    2.64
   3  20   3    1.55    2.54
   3 -20  -4    6.47    3.14
   3 -20  -4    7.25    3.05
   3  20   4    9.67    2.78
   3 -20   4    6.73    3.49
   3  20  -4   10.08    2.37
  -3  20   4    7.66    2.40
  -3  20  -4    8.47    2.46
   3  20   4   12.95    2.29
   3 -20  -5    3.76    2.61
   3 -20  -5    0.73    2.59
   3  20   5    2.80    2.49
  -3  20   5    1.81    2.22
   3  20   5   -0.91    2.16
   3  20   5    0.91    1.51
   3 -20   5   -2.72    3.13
   3 -20   6    1.88    3.19
   3 -20  -6    2.39    2.01
   3  20   6    1.73    1.53
   3  20   6   -2.30    1.93
  -3  20   6    4.08    1.98
   3 -20   6    0.14    2.66
   3  20   6    0.11    2.15
  -3 -20  -6    2.70    1.79
   3 -20  -6    1.04    1.94
   3 -20   7   29.93    3.34
   3 -20   7   32.76    3.63
  -3  20   7   38.97    2.82
   3  20   7   35.92    2.87
   3 -20  -8    0.27    1.42
   3 -21   0    4.56    3.08
   3 -21   0    1.21    2.81
   3  21   0   -0.54    1.91
   3  21   0   -1.73    2.56
  -3  21   0    3.16    2.64
   3 -21  -1    7.54    3.14
   3 -21   1    0.32    2.74
   3 -21  -1    1.07    3.03
   3 -21   1    0.33    2.87
   3  21   1    3.07    1.79
  -3  21  -1    7.06    2.78
   3  21   1    4.65    2.49
   3  21  -1    0.13    2.45
  -3  21   1    7.78    2.77
   3 -21   2   20.34    3.21
   3 -21  -2   31.90    3.82
   3 -21   2   16.50    3.23
   3 -21  -2   27.73    3.85
   3 -21   2   26.55    3.98
   3  21   2   25.53    2.42
   3  21   2   32.32    3.06
   3  21  -2   30.53    3.15
  -3  21   2   29.37    3.19
  -3  21  -2   25.25    3.15
   3 -21  -3   15.34    3.20
   3 -21  -3   13.77    3.30
   3  21   3   14.31    2.44
   3  21  -3   15.78    2.46
  -3  21   3   16.41    2.57
  -3  21  -3   14.16    2.55
   3 -21   3   12.52    3.52
   3 -21  -4   31.30    3.64
   3 -21   4   33.44    4.01
  -3  21   4   43.75    3.37
   3  21   4   36.61    3.29
   3 -21  -4   41.44    3.79
   3  21   4   34.31    2.90
  -3  21   4   41.90    3.09
   3  21  -4   31.75    3.01
  -3  21  -4   38.24    3.12
   3 -21   5   10.87    2.62
   3 -21  -5    6.92    2.25
   3  21   5    7.64    1.60
   3  21   5    9.76    2.05
  -3  21   5   11.21    1.95
   3 -21  -5    7.47    2.33
  -3  21   6   -0.66    1.38
   3  21   6    0.13    1.50
   3 -21   6    0.40    1.99
   3 -22   0   -1.90    2.58
   3 -22   0    2.28    2.47
   3  22   0    0.64    1.52
   3  22   0    1.96    2.08
  -3  22   0   -1.08    2.26
   3 -22   1    9.10    2.50
   3 -22  -1   10.17    2.84
   3 -22   1    7.31    2.44
   3 -22  -1    8.06    2.78
   3  22  -1   11.58    1.71
   3  22   1    9.10    1.51
   3  22   1   14.81    2.29
   3  22  -1    6.29    2.17
  -3  22   1   10.58    2.33
  -3  22  -1   12.64    2.45
   3 -22  -2   -0.13    2.60
   3 -22   2    2.11    2.00
   3  22   2    3.97    1.89
   3  22  -2    2.91    1.90
  -3  22   2   -0.29    2.01
  -3  22  -2    2.45    2.07
   3 -22  -2    3.35    2.66
   3 -22   2    3.33    1.99
   3  22  -2    0.23    1.47
   3 -22  -3   18.24    2.76
   3 -22  -3   14.81    2.68
   3  22   3   16.98    1.94
   3  22  -3   12.65    1.96
  -3  22   3   13.57    1.99
  -3  22  -3   11.89    2.09
  -3  22   3   16.18    2.21
   3  22   3   15.81    2.11
   3 -22  -4   -0.10    2.08
   3 -22  -4    4.48    2.10
  -3  22   4    0.42    1.59
   3  22   4    3.64    1.53
   3 -22  -5   13.57    1.70
   3 -22  -5   11.91    1.76
   3  22   5   16.62    1.68
  -3  22   5   16.35    1.63
   3 -23   0   -0.46    1.84
   3  23   0   -1.86    1.61
  -3  23   0    1.28    1.67
   3 -23   0   -2.19    1.80
   3 -23  -1    5.18    2.01
   3 -23   1    4.56    1.72
   3 -23  -1    8.98    2.01
   3 -23   1    5.61    1.60
   3  23   1    4.88    1.66
  -3  23   1    7.40    1.69
  -3  23  -1   11.01    1.81
   3  23  -1    9.54    1.66
   3 -23  -2   10.50    2.16
   3 -23  -2   12.01    2.23
   3  23  -2   13.29    1.70
   3  23   2   15.81    1.64
  -3  23  -2   11.92    1.77
  -3  23   2   14.51    1.67
   3  23   2   15.68    1.71
  -3  23   2   11.96    1.66
   3 -23  -3    1.48    1.60
  -3 -23  -3    2.39    1.57
   3 -23  -3    0.39    1.62
  -3  23   3    1.14    1.15
   3  23   3    2.03    1.13
   4   0   0 2387.41  143.27
   4   0   0 2533.41  143.23
   4   0   0 2752.23  143.33
   4   0   1    4.30    5.41
   4   0   1    6.11    4.75
   4   0  -1   12.11    5.68
   4   0  -1    6.70    5.77
   4   0   1    4.96    4.80
   4   0   2 3002.51  162.04
   4   0  -2 2919.66  162.44
   4   0   2 2791.14  161.95
   4   0   2 2787.10  162.64
   4   0  -2 2986.62  162.48
   4   0  -3 4705.88  266.13
   4   0   3 4738.10  265.51
  -4   0   3 4844.10  266.10
   4   0   3 4742.05  265.51
   4   0  -3 4736.05  266.13
   4   0   3 4883.92  266.78
   4   0   4 1838.29  101.19
  -4   0   4 1852.72  102.69
   4   0  -4 1752.59  102.46
   4   0  -4 1771.05  102.49
   4   0   4 1788.24  103.38
   4   0  -5   10.54    4.72
   4   0   5   12.00    6.25
   4   0   5    6.49    3.13
   4   0  -5   10.51    4.64
  -4   0   5    7.02    6.25
   4   0  -6   48.63    5.79
  -4   0   6   43.76    7.82
   4   0  -6   62.26    5.00
   4   0  -6   59.52    4.94
   4   0   6   54.85    4.40
   4   0   6   54.55    4.71
   4   0  -6   49.92    5.88
   4   0   7   57.92    5.32
  -4   0   7   76.32    5.10
   4   0   7   78.14    5.15
   4   0   7   72.91    5.66
   4   0   7   66.16    9.13
   4   0   7   64.80    4.86
   4   0  -7   56.91    5.64
   4   0  -7   56.06    5.69
   4   0   8  533.81   31.75
   4   0   8  577.57   36.23
  -4   0   8  556.77   31.63
   4   0   8  541.04   31.53
   4   0   8  562.32   31.72
  -4   0   8  557.93   35.46
   4   0  -8  545.59   32.03
   4   0  -8  561.67   32.04
   4   0   8  547.02   31.50
   4   0   9 1016.79   59.68
   4   0   9  950.55   54.17
  -4   0   9  973.96   54.37
   4   0   9  946.07   54.28
   4   0  -9  957.29   54.87
   4   0   9  928.60   54.41
   4   0  -9  975.96   54.80
   4   0   9  968.85   54.41
   4   0 -10  120.05    9.05
  -4   0  10  109.73    7.77
   4   0  10  106.09    7.75
   4   0  10  119.60   13.24
   4   0 -10   91.61    8.24
  -4   0  11    4.98    4.54
  -4   0  11    1.07    3.18
   4   0  11   -1.24    3.25
   4   0  11   -2.33    7.88
   4   0 -11   -1.67    4.48
   4   0 -11    5.42    4.91
  -4   0  12   12.88    4.12
   4   0 -12    5.74    3.59
  -4   0  12    4.50    3.11
   4   0  12    7.27    3.08
   4   0 -13   14.77    3.30
  -4   0  13   17.86    2.94
   4   0  13   10.09    2.69
   4   0 -13    9.00    3.51
   4   0 -13   10.46    3.26
  -4   0  13    7.85    3.37
   4   0 -13   12.47    3.32
   4   0 -14   69.52    4.67
   4   0 -14   72.66    4.72
   4   0 -14   62.19    4.76
  -4   0  14   68.84    4.83
  -4   0  14   69.38    4.48
   4   0  14   66.02    4.34
   4  -1   0 5020.08  280.12
   4   1   0 4967.72  280.19
   4   1   0 4949.65  280.18
   4  -1   0 4991.70  280.17
   4  -1   0 5083.19  280.16
   4   1   0 5124.29  280.24
   4  -1  -1 1999.11  111.39
   4  -1   1 2052.76  111.20
   4   1  -1 2050.03  111.59
   4  -1  -1 1961.74  110.19
   4   1   1 2024.75  111.22
   4  -1  -1 2022.27  111.38
   4   1   1 1921.81  111.18
   4  -1   1 1869.95  111.08
   4   1  -1 1954.41  111.49
   4   1   1 2013.17  111.50
   4  -1   1 1960.42  111.42
   4  -1  -2    8.43    4.68
   4   1  -2   11.09    5.47
   4  -1   2    8.90    4.18
   4   1   2   11.65    4.02
   4   1  -2   20.53    5.92
   4   1   2    8.42    4.09
   4  -1   2   10.18    4.17
   4  -1  -2    5.88    4.95
   4   1   2   14.49    6.12
   4  -1   2   17.61    5.50
   4   1   3   89.95    6.35
   4  -1  -3  101.84    7.74
   4  -1   3   82.62    6.80
   4   1  -3   75.88    7.90
   4   1  -3   66.02    7.82
   4   1   3   87.42    6.36
  -4   1   3   68.14    6.84
   4  -1  -3   93.91    7.42
  -4  -1   3   77.37    8.04
   4  -1   3   71.49    6.63
   4  -1   3   64.91    8.28
   4   1   3   66.77    8.49
   4  -1   4    7.21    5.98
   4   1   4    3.33    5.65
   4  -1  -4   12.44    4.86
   4   1  -4   17.87    5.44
   4   1   4    6.90    2.82
   4   1  -4   12.05    5.01
   4  -1  -4   12.58    4.71
   4   1   4   12.85    2.81
   4   1   4   11.57    2.85
   4  -1   4   19.07    3.07
  -4  -1   4   19.87    6.04
  -4   1   4   11.16    5.01
   4   1  -5  512.81   32.11
   4   1   5  539.30   33.44
   4  -1   5  554.98   33.77
   4  -1   5  531.03   30.71
   4   1   5  534.95   30.65
  -4  -1   5  563.52   33.08
  -4   1   5  548.24   32.49
   4  -1  -5  535.27   31.87
   4   1  -5  558.15   32.31
   4  -1  -5  534.28   31.88
   4   1  -6 1883.71  111.56
   4  -1  -6 1999.63  111.37
  -4  -1   6 1949.51  112.83
  -4   1   6 2075.00  112.48
   4   1  -6 1798.09  111.49
   4  -1  -6 1902.09  111.26
   4   1   6 2007.67  110.20
   4   1  -6 1996.76  110.39
   4  -1  -6 2023.77  110.42
   4   1  -6 1997.38  110.39
   4   1   6 1927.73  110.25
   4  -1   6 2006.48  110.38
   4   1   7  799.60   44.86
   4  -1   7  792.42   44.92
   4  -1   7  776.45   44.91
   4   1   7  817.21   44.84
   4  -1   7  764.97   48.45
   4   1   7  788.29   48.65
   4   1   7  848.19   44.82
  -4   1   7  861.12   47.80
   4   1   7  779.76   44.62
   4  -1   7  770.21   44.68
  -4   1   7  784.31   44.68
   4   1   7  755.91   44.63
  -4  -1   7  762.50   44.68
   4  -1   7  739.92   44.63
   4  -1  -7  858.06   45.16
   4   1  -7  817.68   45.12
   4   1  -7  803.14   45.08
   4  -1  -7  796.38   45.05
   4   1   8   12.53    3.39
   4  -1   8   13.72    3.77
   4   1   8   13.96    7.11
   4  -1   8   18.97    7.39
  -4  -1   8   18.32    3.22
   4  -1   8   12.53    2.95
  -4  -1   8   24.75    7.83
   4   1   8   19.69    3.41
   4  -1   8   17.00    3.59
   4  -1  -8   13.98    4.16
   4   1  -8   15.09    3.89
   4  -1  -8   15.34    3.95
   4   1  -8   11.92    4.30
   4   1   8   17.25    2.65
   4  -1   8    9.12    2.57
   4   1   8   12.48    2.90
  -4   1   8   17.29    3.22
   4  -1   9   30.80    4.10
   4   1   9   22.19    8.45
   4  -1   9   36.55    8.52
  -4   1   9   18.42    3.57
   4   1   9   22.86    3.76
  -4  -1   9   25.50    3.70
   4  -1   9   20.53    3.59
  -4  -1   9   12.68    7.79
   4   1  -9   22.54    4.83
   4   1  -9   23.13    5.20
   4  -1  -9   27.80    5.23
   4  -1  -9   28.90    4.85
   4  -1   9   25.03    4.17
   4   1   9   24.22    3.75
   4   1   9   25.24    3.30
   4  -1   9   27.44    3.38
   4  -1 -10    5.39    4.62
   4  -1 -10    2.39    4.83
   4   1 -10    3.22    4.89
   4   1 -10   -0.28    4.24
   4   1  10   11.51    8.33
   4  -1  10   -2.34    8.27
  -4  -1  10    4.05    3.33
   4  -1  10    2.69    3.31
  -4   1  10    9.90    3.40
   4   1  10   10.02    3.50
   4  -1 -11  180.94   12.10
   4   1  11  187.09   16.79
   4  -1  11  185.92   16.72
  -4  -1  11  166.07   11.02
   4  -1  11  177.44   11.00
  -4   1  11  180.24   11.13
   4   1  11  172.17   10.96
  -4  -1  11  161.54   11.74
  -4   1  11  157.20   11.76
   4   1 -11  166.71   11.35
   4   1 -11  165.29   11.56
   4  -1 -11  155.51   11.59
   4   1 -12  221.90   15.09
   4  -1 -12  222.87   15.18
  -4  -1  12  236.87   15.38
  -4   1  12  251.93   15.45
   4  -1  12  223.86   14.77
   4   1 -12  236.37   15.20
  -4  -1  12  263.69   14.93
   4  -1  12  244.98   14.77
  -4   1  12  261.50   14.93
   4   1  12  267.59   14.86
  -4  -1  13   62.58    4.83
   4  -1  13   58.00    4.68
  -4   1  13   64.17    4.80
   4   1  13   60.83    4.72
   4   1 -13   59.31    5.14
   4  -1 -13   58.58    5.00
   4   1 -13   57.79    5.33
   4  -1 -13   66.74    5.49
   4  -1 -13   61.10    5.03
   4   1 -13   61.39    5.19
  -4  -1  13   62.90    5.46
  -4   1  13   69.92    5.39
   4   1 -13   55.75    5.04
   4  -1 -13   49.60    5.10
   4  -1 -14   -1.19    2.16
   4   1 -14    5.13    2.23
   4   1 -14    1.81    2.29
   4  -1 -14    4.63    2.43
   4   1 -14   -2.19    2.29
   4  -1 -14    2.12    2.14
  -4   1  14    0.60    1.76
  -4  -1  14    2.46    1.65
   4  -1  14   -0.33    1.66
   4   1  14   -0.82    1.59
   4  -1 -14   -2.08    1.91
  -4   1  14    2.68    2.29
  -4  -2   0   34.72    3.72
   4  -2   0   41.98    5.95
   4   2   0   40.75    7.00
   4   2   0   38.90    5.60
   4  -2   0   39.32    5.54
   4  -2   0   33.38    6.00
   4   2   0   41.21    7.06
   4  -2  -1  451.35   27.06
   4   2  -1  498.22   28.62
   4   2   1  452.20   27.99
   4   2   1  460.15   28.05
   4  -2  -1  494.66   28.07
   4   2  -1  462.61   28.61
   4  -2   1  492.17   28.07
   4  -2   1  497.82   28.13
   4   2   1  421.29   28.10
   4  -2   1  489.09   28.06
   4  -2  -1  486.68   28.06
   4   2  -2 1055.74   59.61
   4   2   2 1078.72   58.80
   4  -2   2  961.69   58.81
   4   2  -2 1051.51   59.61
   4  -2  -2 1109.16   59.10
   4   2   2  970.76   58.66
   4   2   2 1058.00   59.50
   4  -2   2  996.46   59.28
  -4  -2   2  969.95   59.10
   4  -2  -2 1075.32   59.02
   4  -2   2  992.59   58.85
  -4   2   2 1073.07   58.35
   4   2  -3  574.59   35.21
   4  -2   3  576.05   35.24
   4   2   3  596.30   35.29
   4   2   3  580.12   33.79
   4   2  -3  598.32   35.31
   4  -2  -3  616.82   34.62
   4   2   3  598.07   33.81
  -4  -2   3  556.13   34.90
  -4   2   3  589.70   33.93
   4  -2  -3  575.49   34.52
   4   2   4  568.05   34.22
   4  -2  -4  648.69   35.59
   4   2  -4  652.09   36.38
  -4  -2   4  628.45   36.43
   4  -2  -4  635.62   35.53
  -4   2   4  607.67   35.18
   4   2   4  555.24   34.21
   4   2  -4  639.64   36.28
   4   2   4  616.56   34.14
   4  -2   4  599.72   34.26
   4  -2   4  652.63   36.77
   4   2   4  646.61   36.76
   4   2  -5  378.32   23.01
   4  -2  -5  358.47   22.21
   4   2  -5  375.67   23.00
  -4   2   5  376.31   22.61
  -4  -2   5  372.01   23.68
   4  -2  -5  364.41   22.22
   4   2   5  375.71   23.93
   4  -2   5  338.90   23.83
   4  -2   5  345.30   21.05
   4   2   5  360.01   20.87
   4  -2   6  158.65   10.49
   4   2   6  151.38   10.10
   4   2  -6  155.76   11.95
   4  -2   6  165.88    9.95
  -4   2   6  175.51   12.44
   4   2  -6  162.91   10.37
   4   2   6  164.02    9.95
   4   2  -6  166.05   10.37
   4  -2  -6  164.99   10.41
  -4  -2   6  163.72   14.21
   4   2  -6  155.32   12.03
   4   2   7  174.49   11.71
   4  -2   7  233.81   12.32
   4  -2   7  213.05   12.13
   4   2   7  167.27   15.44
   4  -2   7  226.90   16.54
   4   2  -7  207.08   12.20
   4  -2  -7  200.27   12.21
  -4   2   7  169.69   11.63
   4   2   7  174.93   11.55
  -4  -2   7  208.28   11.71
   4  -2   7  196.26   11.69
  -4  -2   7  197.24   16.32
   4   2  -7  198.67   12.17
   4   2   7  169.98   11.71
   4  -2   7  222.56   11.77
   4   2   7  167.66   11.42
   4  -2   8  399.15   22.98
  -4  -2   8  383.92   27.23
   4  -2   8  395.10   22.95
   4   2   8  400.34   27.11
   4  -2   8  413.96   27.44
   4  -2  -8  382.78   23.10
   4   2  -8  381.62   23.14
   4  -2  -8  382.57   23.24
  -4   2   8  385.57   22.66
   4   2   8  381.99   22.56
  -4  -2   8  400.07   22.65
   4  -2   8  384.25   22.62
   4   2   8  370.80   22.42
   4  -2   8  395.42   22.61
   4   2  -8  398.36   23.17
   4  -2   9  178.61   11.78
  -4  -2   9  204.03   16.98
   4   2  -9  180.87   12.36
   4  -2   9  155.23   11.77
   4   2   9  202.36   17.30
   4  -2   9  190.87   17.18
   4  -2  -9  174.93   12.44
   4  -2  -9  180.29   12.29
   4   2  -9  184.33   12.19
  -4  -2   9  186.50   11.58
   4  -2   9  170.28   11.43
  -4   2   9  180.00   11.54
   4   2   9  188.57   11.49
   4   2   9  196.73   11.29
   4  -2   9  178.23   11.37
   4   2 -10   91.25    7.63
   4  -2  10   83.70   11.84
   4   2  10   96.50   12.50
   4  -2 -10   81.15    7.91
   4   2 -10   81.90    7.45
   4  -2 -10   88.24    7.61
   4  -2  10   82.56    6.63
  -4  -2  10  103.96   12.57
  -4  -2  10   77.59    6.44
   4  -2  10   79.27    6.49
  -4   2  10   88.28    6.71
   4   2  10   79.95    6.51
   4   2 -10   79.21    6.91
  -4  -2  10   87.60    7.78
   4  -2 -11   22.89    4.80
   4  -2 -11   19.01    5.44
   4  -2  11   13.88    8.63
  -4  -2  11   25.01    4.94
   4   2 -11   19.04    4.31
   4   2 -11   18.83    4.46
  -4  -2  11   15.02    3.65
   4  -2  11   16.21    3.50
  -4   2  11   23.43    3.87
   4   2  11   25.32    3.82
  -4  -2  12   46.74    4.47
   4  -2  12   44.78    4.56
  -4   2  12   54.03    4.64
   4   2  12   44.26    4.47
   4   2 -12   44.68    5.15
   4   2 -12   46.70    4.91
  -4  -2  12   45.89    5.24
   4  -2  12   51.70    4.76
  -4   2  12   45.38    5.25
   4  -2 -12   39.80    5.14
   4  -2 -12   46.72    5.77
   4  -2  13   22.70    3.04
   4   2 -13   22.75    3.36
   4  -2 -13   23.08    3.67
  -4  -2  13   27.74    4.00
  -4   2  13   19.54    3.65
   4   2 -13   32.67    3.94
   4  -2 -13   26.90    3.93
   4  -2 -13   24.48    3.59
   4   2 -13   29.58    3.64
   4  -2 -13   25.79    3.52
   4   2 -13   28.40    3.57
  -4   2  13   24.23    3.19
   4   2  13   19.55    3.04
  -4  -2  13   29.61    3.25
   4  -2  13   24.89    3.15
   4  -2  14   33.07    2.84
  -4  -2  14   39.02    2.86
  -4   2  14   32.85    2.92
   4   2  14   34.66    2.83
   4   2 -14   33.05    3.23
   4  -2 -14   39.33    3.18
  -4   2  14   33.62    3.23
   4  -2 -14   30.79    3.06
   4  -2 -14   32.19    3.14
   4   2 -14   40.35    3.28
   4  -2 -14   35.89    3.40
   4   2 -14   35.93    3.36
   4  -3   0  108.75    9.11
   4   3   0  116.01    8.82
   4  -3   0   96.02    8.45
   4  -3   0  123.15    8.68
  -4  -3   0  111.48    7.80
   4   3   0  109.63   10.33
   4  -3   0   88.65    9.01
   4   3   0  132.93   10.80
   4  -3   1  590.71   33.83
   4  -3  -1  596.74   33.77
   4  -3   1  580.87   33.52
   4   3   1  546.59   33.60
   4  -3  -1  587.46   33.17
   4   3  -1  629.40   34.63
   4   3   1  559.01   33.94
   4  -3  -1  558.74   33.44
   4  -3   1  563.41   33.71
   4  -3  -1  596.56   33.79
   4   3   1  529.75   33.86
   4   3  -1  583.05   34.55
   4  -3   1  537.55   33.37
  -4   3   2  906.67   52.38
   4  -3  -2  920.39   53.50
  -4  -3   2  951.45   53.82
   4   3   2  976.90   53.46
   4   3  -2  960.88   54.29
   4   3   2  901.84   53.71
   4  -3   2  875.41   53.51
   4   3   2  933.55   53.35
   4  -3  -2  941.21   53.55
   4   3  -2  990.32   54.38
  -4  -3   3 1389.41   77.51
  -4   3   3 1325.28   75.94
   4  -3  -3 1318.56   76.98
   4  -3   3 1394.54   77.93
   4   3  -3 1502.42   78.07
   4   3   3 1310.36   76.33
   4  -3   3 1392.88   77.52
   4   3   3 1356.99   77.51
   4   3   3 1361.85   76.39
   4  -3  -3 1255.17   76.90
   4   3  -3 1435.05   77.92
   4  -3  -4  988.86   56.23
  -4  -3   4 1058.25   57.41
   4   3   4  900.90   55.00
   4  -3   4 1034.40   57.87
  -4   3   4  972.21   55.48
   4   3  -4  997.61   54.70
   4   3  -4 1060.06   57.36
   4  -3   4 1008.62   57.34
   4   3   4  972.34   57.16
   4   3   4  934.97   55.03
   4  -3  -4  979.96   56.27
   4   3  -4 1067.36   57.37
   4  -3   5  183.79   14.78
   4   3   5  210.73   14.93
   4  -3   5  179.24   15.86
  -4   3   5  195.65   12.92
   4  -3  -5  176.84   13.10
   4   3  -5  210.96   14.72
   4  -3   5  199.52   12.00
   4   3  -5  209.63   14.67
   4  -3  -5  188.17   13.22
  -4  -3   5  169.07   15.17
   4  -3   6   88.92    6.50
   4  -3   6   97.34    6.68
   4   3  -6   87.40    8.65
   4   3  -6   84.85    6.50
   4   3   6   74.04    5.87
   4   3  -6   89.91    6.57
   4   3  -6   79.91    8.48
   4  -3   6   92.40    5.99
  -4   3   6   84.20    5.86
   4   3   6   82.68    5.83
  -4  -3   6   90.77    5.89
   4  -3   6   90.23    5.85
   4  -3   7  141.67    9.64
   4   3   7  141.07   13.25
   4  -3   7  150.63   13.47
  -4  -3   7  146.73    9.21
   4  -3   7  140.33    9.11
  -4   3   7  142.96    9.20
   4   3   7  142.94    9.11
  -4  -3   7  160.11   14.17
   4   3   7  147.43    9.31
   4   3  -7  145.43    9.68
   4  -3   7  143.10    9.83
   4   3  -7  157.27    9.87
   4  -3  -7  152.11    9.87
   4  -3   7  144.18    9.25
   4  -3   8  360.68   21.29
   4   3   8  329.39   24.80
   4  -3   8  326.34   25.24
   4   3   8  350.62   20.70
  -4   3   8  361.68   20.90
  -4  -3   8  336.92   20.83
   4   3   8  349.14   20.84
   4  -3   8  322.75   20.73
  -4  -3   8  331.83   25.44
   4   3  -8  369.79   21.46
   4   3   8  387.38   20.99
   4  -3   8  381.64   21.25
   4   3  -8  365.22   21.45
   4  -3  -8  396.35   21.63
   4  -3   8  346.28   20.82
   4   3  -9  321.60   19.02
   4   3   9  285.27   23.36
   4  -3   9  331.85   24.30
   4   3   9  300.96   18.44
  -4   3   9  317.74   18.75
   4   3   9  310.15   18.74
  -4  -3   9  318.87   18.71
   4  -3   9  307.78   18.72
  -4  -3   9  306.97   24.14
   4   3  -9  315.90   19.31
   4  -3  -9  326.84   19.68
   4  -3  -9  314.65   19.43
   4   3  -9  343.90   19.33
   4  -3   9  302.82   18.65
   4  -3   9  311.47   19.01
   4  -3 -10  145.27   11.14
   4  -3 -10  149.14   11.35
   4   3 -10  173.56   10.90
  -4  -3  10  163.04   16.51
  -4  -3  10  163.82   11.60
   4   3 -10  166.82   10.95
   4  -3  10  157.66   10.69
  -4  -3  10  176.91   10.68
   4  -3  10  165.34   10.54
  -4   3  10  173.31   10.75
   4   3  10  143.89   10.46
   4   3  10  161.61   15.42
   4  -3  10  163.37   16.10
   4   3 -11   25.92    4.74
   4  -3  11   42.81    9.26
   4   3  11   31.08    8.42
   4  -3 -11   27.34    5.73
   4  -3 -11   32.15    5.21
  -4  -3  11   28.77    5.06
   4   3 -11   31.03    4.69
  -4   3  11   35.56    4.28
   4   3  11   24.98    3.99
  -4  -3  11   33.46    4.04
   4  -3  11   27.03    3.92
   4   3 -12    6.80    3.60
  -4  -3  12    7.28    2.96
   4  -3  12    8.50    3.07
  -4   3  12    4.80    3.06
   4   3  12    4.21    2.91
   4  -3 -12    2.78    3.73
   4  -3 -12    7.15    4.22
   4  -3  12   10.13    3.34
   4   3 -12    4.33    3.31
  -4   3  12    1.66    3.87
  -4  -3  12   11.17    4.01
   4  -3 -13    7.41    2.84
   4   3 -13    3.21    3.04
  -4   3  13   11.17    3.25
   4  -3  13    6.11    2.55
   4   3 -13    5.79    2.71
  -4  -3  13    5.06    3.35
   4   3 -13   13.00    3.33
   4   3 -13   10.85    3.10
   4  -3 -13    8.00    2.81
   4  -3 -13    3.80    3.15
  -4   3  13   11.07    2.70
   4   3  13    7.74    2.49
  -4  -3  13    7.34    2.57
   4  -3  13    7.29    2.50
  -4  -3  14   15.10    2.03
   4  -3  14   14.72    1.85
   4   3  14   13.80    1.97
  -4   3  14   18.37    2.05
   4  -3 -14   12.33    2.50
   4   3 -14   11.08    2.60
   4  -3 -14   15.12    2.11
   4   3 -14   10.37    2.25
   4  -3 -14   11.78    2.23
  -4   3  14   10.48    2.32
   4   3 -14    8.81    2.30
   4  -3 -14   14.29    2.15
   4  -4   0 1775.48   98.75
   4  -4   0 1691.52   98.25
   4   4   0 1664.99   98.91
   4  -4   0 1741.68   98.72
   4   4   0 1858.92   99.14
  -4  -4   0 1738.17   97.96
   4  -4  -1 1727.71  102.98
   4   4  -1 1856.69  103.74
   4   4   1 1753.28  103.19
   4  -4  -1 1801.41  103.03
   4   4   1 1843.12  102.83
   4  -4   1 1829.58  102.63
   4  -4  -1 1712.81  102.72
   4  -4   1 1986.47  102.89
   4  -4  -1 1848.68  102.69
   4   4  -1 1936.78  103.82
   4   4   1 1761.79  103.19
   4   4  -2  312.15   19.90
   4  -4  -2  280.27   18.62
   4   4   2  321.52   18.93
   4   4   2  283.45   18.59
   4   4  -2  296.46   19.78
   4  -4  -2  288.66   18.55
  -4   4   2  279.57   16.52
  -4  -4   2  298.22   19.19
   4  -4  -2  283.76   18.72
   4  -4  -2  278.82   18.03
   4  -4   2  321.45   19.30
   4  -4   2  282.68   17.95
   4  -4   2  276.75   18.24
   4   4   2  303.75   18.56
   4  -4  -3  726.84   42.77
   4   4  -3  772.43   44.19
   4   4   3  735.94   42.41
   4  -4   3  748.45   43.88
  -4   4   3  684.45   41.08
   4   4  -3  729.53   41.13
   4   4   3  750.53   42.42
   4   4  -3  755.56   44.05
   4  -4  -3  787.70   42.97
  -4  -4   3  721.65   43.55
   4  -4  -3  841.15   42.83
   4   4   3  746.70   43.25
   4  -4   3  721.37   43.04
   4  -4   4  108.01   11.89
  -4   4   4  137.76    8.43
   4   4  -4  132.75   11.80
   4   4  -4  141.12    8.06
   4   4   4  114.85    8.66
   4   4   4  128.69    8.78
   4  -4  -4  127.67   10.26
   4   4  -4  119.87   11.83
   4  -4   4  120.59   10.89
   4   4   4  130.63   11.13
   4  -4  -4  122.22   10.20
  -4  -4   4  156.21   12.53
   4  -4   5 1285.91   74.64
  -4  -4   5 1279.65   74.14
   4   4  -5 1237.32   73.70
   4  -4   5 1295.99   74.00
   4   4   5 1221.66   73.68
   4   4  -5 1298.71   73.85
   4  -4   6  931.87   52.62
   4   4  -6  980.94   54.96
   4   4  -6  894.89   54.72
   4   4  -6  919.18   52.53
   4   4  -6  931.73   52.51
   4   4   6  946.63   52.23
   4  -4   6  946.36   52.28
   4   4  -6  975.44   52.39
  -4   4   6  926.42   52.17
   4   4   6  910.85   52.13
  -4  -4   6  884.77   52.15
   4  -4   6  911.28   52.15
   4   4  -7  661.45   38.39
   4  -4   7  699.03   42.31
   4   4   7  679.36   42.17
  -4   4   7  673.78   38.25
   4   4   7  679.34   38.20
  -4  -4   7  685.64   38.24
   4  -4   7  663.55   38.20
   4   4  -7  672.55   38.67
   4   4   7  659.45   38.26
   4   4  -7  660.71   38.58
   4  -4   7  710.89   38.68
   4  -4   7  685.44   43.36
  -4  -4   7  727.19   43.20
   4  -4   7  648.40   38.27
   4   4  -8  126.02    8.84
  -4  -4   8  119.73   13.62
   4   4   8  128.70    8.61
   4  -4   8  127.56    9.14
  -4  -4   8  128.33    8.52
   4  -4   8  128.44    8.49
  -4   4   8  133.01    8.56
   4   4   8  120.96    8.44
   4   4  -8  123.92    9.24
   4  -4  -8  128.69    9.42
   4  -4   8  126.26    8.48
   4  -4   8  118.22   13.08
   4   4   8  145.04   13.25
   4   4   8  136.54    8.29
   4  -4   9  118.29    8.60
   4   4   9  137.95   13.09
   4  -4   9  139.43   13.84
   4  -4  -9  100.61    9.02
  -4  -4   9  129.28   14.69
   4  -4   9  119.85    8.02
  -4  -4   9  121.62    8.17
   4  -4   9  124.12    8.10
  -4   4   9  130.76    8.32
   4   4   9  117.88    8.08
   4   4   9  103.17    7.64
   4   4  -9  116.99    8.43
   4   4  -9  109.58    8.39
  -4  -4   9  118.49    9.21
  -4  -4  10   12.37    3.45
   4  -4  10   14.64    3.53
   4  -4 -10   16.07    5.24
   4  -4 -10    7.67    4.56
   4   4 -10   11.40    4.25
  -4  -4  10    1.19    9.32
  -4  -4  10    9.97    4.52
   4   4 -10   21.14    4.16
   4   4  10   12.51    3.46
  -4   4  10    8.35    3.56
   4  -4  10   15.74    7.78
   4   4  10   15.32    8.03
  -4  -4  11  208.43   13.57
   4  -4 -11  209.03   13.90
   4   4 -11  201.90   13.18
  -4  -4  11  196.87   18.43
   4  -4  11  187.10   17.59
   4   4  11  223.93   17.99
   4  -4 -12  123.92    9.33
   4   4 -12  127.04    8.75
  -4  -4  12  127.15    9.08
   4   4 -12  120.02    8.46
  -4   4  12  125.64    8.84
  -4   4  12  127.89    8.41
   4   4  12  130.50    8.35
  -4  -4  12  125.41    8.34
   4  -4  12  120.58    8.32
   4  -4 -12  115.10    8.81
   4  -4  12  126.45    8.67
   4  -4 -13   84.18    5.83
   4   4 -13   79.81    6.04
   4   4 -13   72.09    6.18
   4   4 -13   89.58    6.06
   4  -4 -13   83.29    5.83
   4  -4 -13   69.38    6.18
  -4  -4  13   93.40    6.52
  -4   4  13   77.15    6.10
   4  -4  13   70.34    5.86
  -4   4  13   86.01    5.91
   4   4  13   86.74    5.79
  -4  -4  13  100.18    5.91
   4  -4  13   95.65    5.91
  -4   4  14    9.67    1.74
   4   4  14    6.14    1.54
  -4  -4  14    6.60    1.60
   4  -4  14    7.01    1.66
  -4   4  14    2.26    1.79
   4  -4 -14    5.70    1.88
   4  -4 -14    6.05    1.66
   4   4 -14    5.61    1.86
   4   4 -14    8.80    1.92
   4  -4 -14    6.93    1.68
   4  -4 -14    6.68    2.26
   4  -5   0  568.15   33.61
   4   5   0  534.79   34.42
  -4  -5   0  572.70   33.39
   4   5   0  579.72   34.71
   4   5   1   31.96    6.87
   4   5  -1   19.04    8.05
   4  -5   1   19.09    4.40
   4   5   1   15.50    4.53
   4  -5   1    8.29    5.19
   4  -5  -1   19.52    5.20
   4   5   1   22.68    7.02
   4   5  -1   14.15    8.55
   4  -5  -1   18.11    5.39
   4  -5   2 1836.92   99.65
   4   5   2 1819.57   99.82
  -4  -5   2 1763.66  100.38
   4  -5  -2 1778.90   99.97
   4   5   2 1702.98  100.04
   4  -5  -2 1836.23  100.05
   4   5  -2 1794.17  100.99
   4  -5  -2 1808.74  100.21
   4   5  -2 1775.89   98.27
   4   5  -2 1732.05  100.89
   4   5   2 1685.94   99.98
   4  -5   2 1686.87  100.17
   4  -5  -2 1679.32   99.68
   4  -5   2 1709.02   99.63
   4  -5   3 1767.96   97.44
   4   5   3 1673.44   97.42
  -4  -5   3 1754.12   98.11
   4   5   3 1611.25   97.10
   4   5  -3 1774.53   98.82
   4   5  -3 1735.75   95.68
   4   5  -3 1786.06   98.78
   4   5   3 1568.50   97.03
   4  -5  -3 1733.95   97.31
   4  -5   3 1761.43   98.27
   4  -5   3 1744.37   97.10
   4  -5   4 1630.18   90.90
   4   5   4 1649.14   90.90
   4  -5   4 1552.18   91.72
  -4  -5   4 1571.34   91.39
   4   5  -4 1587.76   88.59
   4   5   4 1577.32   89.53
   4   5  -4 1562.25   91.67
   4   5  -4 1586.70   91.80
   4   5   4 1565.66   89.51
   4   5  -5   67.71    9.69
  -4  -5   5   44.48    8.86
   4  -5   5   80.53   10.02
   4   5  -5   96.02   10.15
   4   5  -5   71.83    5.19
   4   5   5   68.86    5.00
   4  -5   5   62.07    8.05
   4   5   5   78.68    8.31
   4   5  -6  155.99   10.26
  -4  -5   6  170.40   10.10
   4  -5   6  169.07   10.16
   4   5   6  181.60   10.15
  -4   5   6  181.45   10.17
   4   5   6  160.14   10.18
   4  -5   6  158.93   10.88
   4   5  -6  141.17   10.28
  -4  -5   6  176.29   14.97
   4  -5   6  155.03   10.16
   4   5  -6  179.90   14.07
   4  -5   6  180.82   15.25
   4   5  -6  148.53   13.35
   4  -5   7   11.22    3.80
   4   5   7    9.70    6.19
   4  -5   7    4.94    6.73
   4  -5   7   14.08    8.50
  -4  -5   7   -0.93    8.60
   4   5  -7    9.96    3.05
   4  -5   7    7.57    2.75
   4   5   7    7.15    2.78
   4   5  -7    6.68    2.96
  -4   5   7    3.37    2.74
   4   5   7    4.14    2.66
  -4  -5   7   13.91    2.66
   4  -5   7   11.15    2.78
   4  -5   8  638.16   36.39
   4   5   8  627.82   40.31
   4  -5   8  616.74   40.34
  -4  -5   8  648.04   41.23
   4   5   8  624.90   35.87
   4   5  -8  619.41   36.10
  -4  -5   8  678.44   36.58
   4   5  -8  627.03   36.07
   4  -5   8  617.44   35.92
  -4  -5   8  627.26   35.86
   4  -5   8  614.86   35.87
  -4   5   8  624.09   35.91
   4   5   8  610.09   35.79
   4  -5  -8  638.03   36.52
   4  -5   9  410.77   24.72
   4   5   9  397.05   29.03
   4  -5   9  387.54   29.22
   4  -5   9  404.66   24.31
   4  -5  -9  413.01   24.92
  -4  -5   9  425.62   24.91
   4   5  -9  408.15   24.50
  -4  -5   9  437.33   24.41
   4  -5   9  420.93   24.31
  -4   5   9  409.21   24.32
   4   5   9  424.47   24.35
   4   5   9  414.03   24.32
  -4  -5   9  398.89   30.37
   4   5  -9  433.37   24.55
   4   5   9  402.45   24.02
  -4  -5  10  272.19   16.05
   4  -5  10  272.50   16.06
  -4   5  10  283.46   16.14
   4   5  10  271.43   16.03
   4   5  10  320.90   21.74
   4  -5  10  268.64   20.90
  -4  -5  10  243.70   16.63
   4   5 -10  237.16   16.16
  -4  -5  10  274.73   22.82
   4   5 -10  242.62   16.23
   4  -5 -10  276.63   17.08
   4  -5 -10  243.44   16.56
  -4  -5  11   27.76   10.22
   4  -5  11   28.29    8.53
   4   5  11   56.60    9.15
  -4   5  12   25.58    3.62
  -4  -5  12   27.85    3.51
   4  -5  12   29.58    3.43
   4   5  12   23.96    3.37
   4  -5  12   20.84    3.80
  -4   5  12   24.95    4.11
  -4  -5  12   23.44    4.44
   4  -5 -12   18.54    4.17
   4  -5 -12   15.63    4.50
   4  -5 -12   26.76    3.43
   4   5 -12   22.19    3.69
   4   5 -12   25.15    4.08
   4  -5 -12   25.80    3.31
   4   5 -12   26.27    3.73
   4   5 -13    1.81    2.57
   4  -5 -13    8.87    2.30
   4   5 -13    4.04    2.95
   4  -5 -13    5.60    2.25
   4   5 -13    6.23    2.55
  -4   5  13    3.82    2.66
   4  -5  13    7.56    2.65
   4  -5 -13    5.05    3.55
  -4  -5  13    1.96    2.32
   4  -5  13    6.25    2.39
  -4   5  13    2.38    2.37
   4   5  13    4.79    2.26
   4  -5 -13    5.79    3.02
   4   5  14   32.27    2.44
  -4   5  14   34.64    2.52
   4  -5  14   30.95    2.49
  -4  -5  14   33.21    2.51
   4   5 -14   25.32    2.54
   4  -5 -14   28.59    2.37
   4  -5 -14   30.89    2.70
   4   5 -14   35.57    3.04
   4  -5 -14   30.48    2.36
   4   5 -14   32.11    2.60
   4  -5 -14   31.67    2.93
   4  -6   0 1296.95   76.07
  -4  -6   0 1365.07   76.19
   4   6   1  529.03   29.92
   4  -6   1  464.91   29.48
  -4  -6   1  465.26   30.90
   4  -6  -1  550.61   30.62
   4  -6   1  487.53   30.31
   4  -6  -1  533.97   30.93
  -4  -6  -1  514.49   30.97
   4  -6  -2   13.31    6.48
   4   6  -2   25.98    3.12
   4  -6   2   27.85    4.66
   4   6   2   12.72    4.63
   4   6   2   22.18    7.18
   4   6   2    9.94    6.85
   4  -6   2   16.61    5.03
   4  -6  -2   23.14    6.06
  -4  -6   2   14.97    7.19
   4  -6   2   22.88    6.63
   4   6   3   68.27    7.68
   4  -6   3   80.08    7.77
   4  -6  -3   89.64   10.35
   4   6  -3   92.09    6.01
   4  -6  -3   87.25    8.60
  -4  -6   3   80.66   10.04
   4  -6   3   94.16    8.15
   4  -6   3   91.39   10.28
   4   6  -3  107.01   11.78
   4   6   3   78.13    8.84
   4   6  -3   95.89   11.20
   4   6   3   79.76    8.54
   4   6   4  214.46   14.81
   4  -6   4  206.39   14.82
   4   6  -4  208.91   17.37
   4   6   4  209.59   13.99
   4  -6   4  222.07   16.62
   4  -6   4  229.04   14.33
   4  -6  -4  214.75   14.74
   4   6  -4  203.17   12.44
   4   6   4  202.20   13.89
   4   6  -4  204.65   16.94
  -4  -6   4  206.24   16.24
   4   6   5  176.06   12.04
   4  -6   5  208.36   12.33
   4   6   5  197.22   12.10
  -4   6   5  199.70   12.11
   4   6  -5  227.45   16.80
   4   6  -5  209.45   12.17
   4   6  -5  220.16   16.58
   4   6  -5  219.23   12.41
   4   6  -5  216.52   12.47
  -4  -6   5  213.65   12.16
   4  -6   5  201.61   15.16
   4   6   5  192.71   14.87
   4  -6   6  466.89   32.86
  -4  -6   6  463.67   32.57
   4  -6   6  484.46   31.42
   4   6   6  470.05   31.28
   4   6  -6  468.15   28.34
  -4  -6   6  511.90   28.60
  -4  -6   6  492.91   28.20
   4  -6   6  479.53   28.18
   4   6   6  510.99   28.17
  -4   6   6  504.33   28.24
   4   6  -6  492.29   28.35
   4  -6   6  498.31   28.32
   4  -6   7  291.10   19.09
   4  -6   7  342.21   24.36
  -4  -6   7  314.64   24.04
   4   6   7  342.45   18.54
   4  -6   7  305.05   18.62
   4   6  -7  308.10   18.63
  -4  -6   7  313.55   18.99
   4   6  -7  307.49   18.67
   4   6   7  360.21   22.73
   4  -6   7  328.37   22.55
  -4  -6   7  292.74   18.43
   4  -6   7  298.13   18.46
  -4   6   7  327.26   18.54
   4   6   7  330.16   18.45
  -4  -6   8   17.84    9.06
   4   6   8   15.91    3.07
   4  -6   8   21.70    4.42
  -4   6   8   16.71    3.27
   4   6   8   15.37    3.27
   4  -6   8   13.08    3.08
   4   6  -8   16.89    3.89
   4   6  -8   17.54    3.60
  -4  -6   8   24.04    4.21
   4  -6   8   16.07    3.12
  -4  -6   8   14.10    3.22
   4   6   8   25.41    6.81
   4  -6   8   10.25    6.76
   4  -6   9   44.95    5.47
  -4  -6   9   44.08   11.58
   4  -6  -9   34.69    5.42
   4   6   9   35.36    4.24
  -4   6   9   37.08    4.39
   4   6  -9   45.46    4.92
   4   6   9   26.61    3.52
  -4  -6   9   49.54    5.34
   4   6  -9   29.76    4.44
   4  -6   9   48.97    8.99
   4   6   9   50.47    8.50
   4   6   9   36.30    4.15
  -4  -6   9   38.14    4.31
   4  -6   9   39.87    4.22
  -4  -6  10   66.80   12.13
   4   6 -10   47.30    5.30
   4  -6  10   73.42    6.09
  -4  -6  10   52.05    5.80
   4   6  10   61.30    9.55
   4  -6  10   70.27    9.78
  -4   6  10   66.17    5.46
   4   6  10   50.29    4.95
  -4  -6  10   53.38    5.18
   4  -6  10   54.90    4.99
   4  -6 -10   61.65    6.78
   4  -6 -10   46.48    6.24
   4  -6  10   56.68    5.71
   4   6 -10   46.27    5.54
   4   6 -11   47.17    4.88
   4   6  11   68.65    9.00
   4  -6  11   65.00    9.55
   4  -6  11   46.81    4.80
  -4  -6  11   39.73   10.71
   4   6 -12   47.01    4.40
   4  -6 -12   47.19    4.12
   4   6 -12   40.39    4.35
  -4   6  12   52.61    4.46
   4   6  12   50.79    4.27
   4  -6 -12   37.16    4.79
   4  -6 -12   38.84    5.42
   4  -6  12   44.48    4.69
  -4   6  12   44.07    4.81
  -4  -6  12   48.39    4.93
  -4  -6  12   51.16    4.39
   4  -6  12   48.22    4.22
   4   6 -12   48.09    4.74
   4  -6 -12   44.28    4.09
   4  -6 -13   43.08    3.51
   4   6 -13   39.36    3.62
   4  -6  13   34.76    3.86
  -4   6  13   45.26    3.78
   4  -6  13   43.21    3.64
  -4  -6  13   42.98    3.66
   4  -6 -13   43.61    4.53
   4  -6 -13   30.81    3.64
   4  -6 -13   45.59    3.46
   4   6 -13   44.09    3.67
  -4   6  13   49.45    3.75
   4   6  13   48.91    3.66
   4   6 -13   41.73    4.04
   4  -6 -14    7.83    1.72
   4  -6 -14   11.75    1.83
   4   6 -14    8.00    1.87
   4  -7   0  929.90   53.34
  -4  -7   0  892.90   53.32
   4  -7  -1  547.34   34.07
  -4  -7  -1  554.67   34.10
  -4  -7   1  567.75   34.11
   4   7   1  542.37   32.51
   4  -7  -1  563.06   33.74
   4  -7   1  558.33   33.51
   4   7  -2    1.23    2.87
   4  -7  -2    0.55    6.64
   4  -7  -2   -0.46    5.79
   4  -7   2    5.60    5.02
   4  -7   2    1.53    3.51
   4   7   2    4.37    3.99
  -4  -7   2    7.53    7.28
   4  -7   2    1.87    6.14
   4   7   3  683.17   37.61
   4   7  -3  575.86   39.17
   4   7  -3  654.66   39.59
   4  -7  -3  634.16   38.53
   4   7   3  605.82   37.23
   4   7  -3  626.78   34.99
   4  -7   3  564.60   37.59
   4  -7   3  603.50   36.87
   4  -7  -3  561.39   36.96
   4   7   3  643.93   36.70
   4  -7   3  594.40   36.41
  -4  -7   3  637.16   38.20
   4   7  -4  176.48   16.00
   4   7   4  172.50   12.43
   4  -7   4  177.45   10.78
   4  -7   4  166.99   14.22
   4  -7   4  155.94   12.19
   4  -7  -4  173.69   12.84
   4   7  -4  173.85   10.46
   4  -7   4  140.78   12.09
   4   7   4  151.24   12.27
   4  -7  -4  168.18   11.02
   4   7  -4  176.49   15.82
   4  -7  -4  187.66   15.15
   4   7  -4  160.65   10.25
   4   7   4  174.02   12.21
   4  -7   4  160.06   10.35
   4   7   4  183.01   10.24
   4   7  -5  136.60    8.41
   4  -7   5  120.53    8.13
  -4  -7   5  122.65    8.15
   4   7  -5  129.21    8.13
   4  -7  -5  136.53    8.53
   4  -7   5  133.96    8.38
   4   7   5  122.94    8.10
   4  -7  -5  129.40    8.45
   4  -7   5  137.70    8.82
  -4  -7   5  143.93    8.68
   4   7  -5  140.35    8.55
  -4  -7   5  119.23   13.02
   4   7   5  108.53   10.67
   4  -7   5  107.00   10.63
   4   7   6  620.71   36.42
  -4   7   6  645.47   36.49
   4  -7   6  632.50   36.65
   4   7  -6  625.20   40.52
   4   7   6  590.19   39.28
   4  -7   6  677.80   39.88
   4  -7   6  665.53   41.57
   4   7  -6  601.16   40.40
   4   7  -6  653.42   36.65
  -4  -7   6  643.90   36.48
   4  -7   6  624.37   36.51
  -4  -7   6  637.10   41.41
  -4  -7   6  693.93   36.89
   4   7  -6  651.15   36.71
   4  -7   7  253.58   15.51
   4  -7   7  222.81   20.43
  -4  -7   7  246.51   20.71
  -4  -7   7  258.94   15.24
   4   7  -7  228.72   14.83
   4   7  -7  245.30   14.86
  -4   7   7  237.66   14.69
   4   7   7  235.22   14.56
  -4  -7   7  247.35   14.71
   4  -7   7  258.10   14.73
   4   7   7  252.26   14.70
   4  -7   7  217.79   18.05
   4   7   7  213.86   17.94
   4  -7   7  248.23   14.85
  -4  -7   8    3.49    9.45
   4  -7   8   -2.48    9.56
  -4  -7   8    0.18    2.80
   4  -7   8    2.78    3.08
   4  -7   8   -1.32    4.26
   4   7   8   -0.71    2.76
  -4   7   8    1.32    3.24
   4   7   8    4.44    6.01
   4  -7   8   10.05    6.65
   4   7  -8    0.41    3.37
  -4  -7   8    2.49    3.61
   4   7  -8   -2.11    3.26
   4   7   8   -1.96    2.89
   4  -7   9  214.22   13.88
  -4  -7   9  213.67   19.88
  -4   7   9  228.61   13.41
   4   7   9  202.55   13.28
  -4  -7   9  221.20   13.42
   4  -7   9  208.39   13.30
   4   7   9  240.32   18.17
   4  -7   9  224.84   18.17
   4   7   9  198.64   13.23
   4   7  -9  206.47   13.62
  -4  -7   9  236.70   14.02
   4   7  -9  221.94   13.63
   4  -7   9  211.18   14.00
   4  -7  -9  209.98   14.11
  -4  -7  10   31.97   10.98
   4  -7  10   28.71    7.30
   4   7  10   19.29    7.32
  -4  -7  10   40.90    4.45
   4  -7  10   37.09    4.34
   4  -7 -10   49.96    5.78
   4   7 -10   42.44    4.80
   4   7  10   43.22    4.38
  -4   7  10   39.99    4.48
   4  -7  10   42.90    5.02
   4  -7  10   43.49    5.29
  -4  -7  10   43.35    5.43
   4  -7  11    5.44    3.91
  -4  -7  11    3.71    3.86
  -4  -7  11    5.00    3.09
   4  -7  11    6.47    2.93
   4  -7 -11    8.71    4.37
   4  -7 -11    2.46    3.91
   4   7 -11    1.27    3.67
   4  -7 -11    2.55    2.80
   4   7 -11    6.35    2.89
   4   7  11    7.87    3.01
  -4   7  11    2.89    2.97
   4  -7  11    6.31    3.18
   4  -7 -11    4.05    2.70
   4   7 -11    7.13    2.97
   4  -7 -12  138.58    8.67
   4   7 -12  140.06    8.79
   4  -7 -12  129.61    9.62
  -4   7  12  128.03    9.09
  -4  -7  12  150.29    8.98
   4  -7  12  145.06    8.91
   4  -7  12  127.57    9.22
   4  -7 -12  126.68    9.22
   4  -7 -12  139.11    8.66
   4   7 -12  139.56    8.78
  -4   7  12  154.37    9.03
   4   7  12  137.47    8.81
   4   7 -12  135.65    9.20
   4  -7 -13    4.40    3.05
   4  -7 -13    3.86    2.15
   4   7 -13    5.32    1.84
   4  -7  13    6.54    2.52
   4   7 -13    4.48    1.81
  -4   7  13    7.75    2.33
   4   7  13    6.87    2.09
  -4  -7  13    5.50    2.13
   4  -7  13    7.05    2.09
  -4  -7  14   -0.57    1.59
   4  -7 -14    2.77    1.35
   4   7 -14    3.03    1.48
  -4  -8   0  116.06   11.09
  -4  -8   0  107.50   10.49
   4  -8   0  117.42   10.72
   4  -8  -1   24.21    7.76
  -4  -8  -1   10.36    7.24
  -4  -8   1   15.30    6.93
   4  -8   1    5.90    5.82
   4  -8  -1   13.33    6.07
   4   8  -2   53.13    4.51
   4  -8  -2   54.59    9.05
  -4  -8  -2   58.08    9.21
   4  -8  -2   40.02    7.28
   4  -8   2   40.05    6.62
   4   8   2   47.43    5.41
   4  -8   2   49.27    5.19
  -4  -8   2   51.17    9.22
   4  -8   2   46.49    7.28
   4  -8  -3 2170.12  122.97
  -4  -8   3 2298.60  125.96
   4  -8   3 2178.08  124.01
   4   8   3 2095.42  124.08
   4   8  -3 2307.53  122.66
   4  -8  -3 2186.07  122.98
   4  -8   3 2059.06  125.36
   4  -8  -3 2040.18  124.93
   4  -8   3 2307.99  124.94
   4  -8   3 2294.08  122.82
   4   8   3 2052.29  125.01
   4  -8  -3 2157.86  126.08
   4   8   3 2055.00  124.99
   4   8  -3 2176.78  122.69
   4  -8  -4  693.05   39.11
  -4  -8   4  664.77   38.45
   4  -8   4  672.57   38.47
   4  -8   4  708.47   38.84
   4  -8  -4  687.87   41.22
   4  -8   4  707.63   40.82
   4  -8   4  674.93   40.42
   4   8   4  677.55   40.47
   4   8   4  650.22   40.61
   4   8   4  660.58   38.44
   4   8  -4  714.32   38.66
   4   8  -4  678.28   38.53
   4   8   4  646.47   40.58
  -4  -8   5   25.21    8.97
   4  -8   5   26.98    9.25
   4  -8   5   40.60    5.89
   4   8   5   27.68    3.15
   4   8  -5   27.89    3.71
   4  -8  -5   21.43    9.02
   4   8  -5   25.92    3.23
   4  -8  -5   12.69    5.13
   4  -8   5   42.84    5.77
  -4  -8   5   27.60    3.63
   4  -8   5   28.50    4.30
   4  -8  -5   28.18    3.50
  -4  -8   5   31.13    3.28
   4   8  -5   41.54    9.56
   4  -8   5   23.81    3.19
   4   8  -5   31.38    9.43
   4   8   6   48.35    4.16
   4   8  -6   46.88    4.74
  -4  -8   6   56.30    4.48
   4  -8   6   47.49    5.29
   4   8  -6   41.95    4.58
  -4  -8   6   57.03    5.01
   4   8   6   55.36    4.29
  -4   8   6   55.38    4.49
  -4  -8   6   60.03   11.08
   4  -8   6   53.27   10.17
   4   8  -6   43.18    9.79
   4  -8  -6   48.91    4.69
   4   8   6   62.79    7.51
   4  -8   6   48.90    7.24
   4  -8   6   49.66    4.30
   4  -8  -6   47.83    4.64
   4   8  -6   49.11    9.98
   4  -8   7   10.32    9.15
  -4  -8   7    1.11    9.62
   4  -8   7    7.49    4.29
   4   8  -7   15.76    3.45
  -4  -8   7    7.67    3.73
  -4   8   7    2.91    2.89
   4   8   7    5.62    2.71
   4   8   7   12.07    3.07
   4  -8   7    5.50    5.36
   4   8   7    6.86    5.43
  -4  -8   7    4.75    2.89
   4  -8   7    6.63    2.85
   4   8  -7    9.23    3.58
   4   8  -8   15.13    3.56
   4   8   8    8.60    2.97
   4   8   8    8.54    5.41
   4  -8   8    4.39    6.15
   4  -8   8    8.59    4.53
  -4  -8   8    7.67    4.02
  -4   8   8    6.73    3.35
   4   8   8   13.19    3.01
  -4  -8   8    4.12    3.10
   4  -8   8   11.56    3.11
  -4  -8   8    3.62    8.85
   4  -8   8   10.23   10.49
   4  -8   8   14.97    4.89
  -4  -8   9  707.62   40.50
   4  -8  -9  662.79   41.05
   4   8   9  724.96   40.41
   4  -8   9  702.15   40.47
  -4   8   9  761.52   40.61
  -4  -8   9  721.53   40.88
   4  -8   9  724.09   40.95
   4   8   9  696.99   40.41
  -4  -8   9  716.56   47.05
   4   8  -9  703.39   40.68
   4   8   9  648.13   44.12
   4  -8   9  600.64   43.99
   4  -8 -10  158.81   17.51
   4  -8  10  191.92   12.41
   4  -8  10  180.91   12.55
   4  -8 -10  191.21   12.76
  -4  -8  10  190.61   12.42
   4   8  10  178.24   15.61
  -4  -8  10  207.26   19.26
  -4  -8  10  192.81   11.97
   4  -8  10  182.66   11.91
  -4   8  10  207.96   12.11
   4   8  10  190.32   11.86
   4   8 -10  175.92   12.10
  -4   8  11    8.28    3.13
   4   8  11    5.26    2.70
   4  -8  11    5.03    3.58
  -4  -8  11   10.17    3.88
   4  -8 -11    3.95    3.74
   4  -8 -11    3.60    4.33
   4   8 -11    8.62    3.51
  -4  -8  11   11.60    3.05
   4  -8  11    6.40    2.99
   4   8 -11    6.52    2.59
   4  -8 -11    9.97    2.53
   4  -8 -11    5.47    2.37
   4   8 -11    4.94    2.49
   4  -8  11    8.47    3.23
  -4  -8  12   12.46    2.68
   4  -8  12    5.24    2.57
  -4   8  12    8.92    2.82
   4   8  12    9.08    2.59
   4   8 -12   10.76    2.33
  -4   8  12    8.53    2.76
   4  -8  12    7.79    3.25
   4  -8 -12    2.02    3.77
   4  -8 -12    5.51    3.09
   4   8 -12    7.18    2.30
  -4   8  13    5.04    1.91
   4   8  13    4.60    1.81
  -4  -8  13    1.09    1.80
   4  -8  13    2.15    1.89
   4  -8  13   -0.23    2.34
  -4  -8  13   -0.49    2.49
   4   8 -13    5.25    2.48
   4  -8 -13   -2.02    2.79
   4  -8 -13    1.94    1.82
  -4  -9   0 2264.00  126.87
   4  -9   0 2186.11  126.83
  -4  -9   1  408.13   26.57
  -4  -9  -1  410.81   27.05
   4  -9  -1  396.55   26.31
   4  -9   1  407.85   26.00
   4  -9   2    2.67    3.06
  -4  -9   2   -2.64    7.24
   4  -9   2    1.07    5.39
   4  -9  -2    1.93    3.28
   4   9  -2    0.65    2.85
   4  -9  -2    3.58    5.63
   4  -9   2   -2.22    5.19
   4  -9  -2   -3.99    3.32
   4   9  -2    1.36    2.98
  -4  -9  -2   -1.50    7.64
   4  -9  -2   -0.73    6.55
   4  -9   3   28.36    7.01
   4   9   3   25.75    7.45
   4   9   3   27.63    3.21
   4   9  -3   27.11    3.24
   4   9   3   27.64    7.67
   4  -9  -3   30.83    4.25
   4   9  -3   32.01    3.46
   4  -9  -3   26.13    4.17
   4  -9   3   33.84    3.94
   4   9  -3   28.11    3.57
  -4  -9   3   21.88    3.03
   4  -9   3   26.53    3.07
  -4  -9   4    7.25    7.87
   4   9  -4   17.06    9.61
   4  -9   4    4.76    3.42
   4  -9  -4   10.91    4.14
   4   9  -4   11.20    2.91
   4   9   4    9.78    2.51
   4   9  -4   23.06    9.61
  -4  -9   4    8.51    2.56
   4  -9   4    8.72    2.64
   4   9   4   11.81    2.47
   4   9  -4    9.83    2.62
   4   9   5   84.18    6.05
   4  -9   5   86.43    6.84
   4   9  -5   86.40    6.45
  -4  -9   5   85.56    6.34
   4   9  -5   92.62    5.93
   4  -9   5   89.00    6.09
  -4  -9   5   91.79    6.17
   4  -9  -5   79.22   11.72
   4   9  -5   84.82    6.04
   4   9  -5   70.24   12.75
   4   9  -5   77.19   12.93
   4  -9  -5   79.81    6.36
  -4  -9   5   85.07   12.06
   4  -9   5   98.02   11.92
   4   9   6 1024.22   59.51
   4   9  -6 1057.49   59.74
   4  -9   6 1031.30   60.03
  -4   9   6 1132.67   59.65
   4   9   6 1048.96   59.52
  -4  -9   6 1052.96   59.60
   4  -9   6 1072.05   59.61
   4  -9  -6 1015.36   65.14
   4   9  -6 1022.70   64.77
  -4  -9   6 1084.64   59.84
   4   9  -6 1086.71   65.24
   4  -9  -6 1028.04   59.72
   4  -9  -6 1030.64   59.76
   4  -9   6 1087.73   65.01
  -4  -9   6 1063.33   64.98
   4   9  -7  122.06    8.56
   4  -9   7  120.84   14.94
  -4  -9   7  155.50   16.47
   4   9  -7  106.38   13.43
   4   9   7  119.78    8.24
  -4   9   7  135.15    8.32
   4   9   7  126.03    8.18
   4  -9   7  119.04    8.32
  -4  -9   7  123.02    8.24
   4   9  -7  119.21   13.52
  -4  -9   7  116.39    8.61
   4  -9   7  117.52    9.02
   4  -9  -7  116.83   14.58
   4  -9  -8    9.03    8.96
  -4  -9   8    8.86    3.09
   4  -9   8    7.18    3.19
   4   9   8   13.06    3.09
   4  -9   8    5.25    9.73
  -4  -9   8    4.98   10.22
  -4   9   8   13.49    3.43
   4   9   8    7.61    2.85
   4   9  -8    6.44    3.84
   4  -9   8   13.18    4.54
  -4  -9   8    9.10    3.85
   4  -9   8    8.92    4.75
  -4  -9   9   28.69    3.97
   4  -9   9   32.95    4.19
  -4  -9   9   27.94    4.43
   4  -9   9   28.56    4.90
   4   9  -9   26.80    4.48
   4   9   9   31.49    3.80
   4   9   9   32.13    3.92
  -4   9   9   33.83    4.12
   4  -9  -9   32.42   10.19
   4  -9  10    5.03    3.77
   4  -9 -10   24.01    8.79
  -4  -9  10   16.28    9.52
   4  -9 -11   53.66    6.01
   4  -9  11   72.81    6.13
   4  -9 -11   63.02    5.93
  -4  -9  11   66.70    5.30
   4  -9  11   67.20    5.23
   4  -9  11   67.24    5.56
  -4   9  11   65.39    5.41
   4   9  11   71.74    5.23
   4  -9 -12  225.34   14.70
   4  -9 -12  194.55   14.34
   4  -9  12  228.09   14.55
   4   9 -12  246.47   14.40
  -4   9  12  273.31   14.37
   4   9  12  255.54   14.22
   4  -9  12  234.46   14.18
  -4  -9  12  254.24   14.27
   4  -9  13   35.91    3.26
  -4  -9  13   33.93    3.29
   4  -9 -13   29.67    3.46
  -4   9  13   39.86    2.99
   4   9  13   38.32    2.88
  -4  -9  13   39.83    2.90
   4  -9  13   36.14    2.95
   4   9 -13   35.18    3.28
  -4 -10   0   10.23    5.93
   4 -10   0   16.15    3.19
  -4 -10   0   12.08    2.64
   4  10   0   13.83    2.90
  -4 -10  -1   56.55    9.16
   4  10  -1   66.95    5.30
  -4 -10  -1   52.57    8.00
  -4 -10   1   87.41    9.77
   4  10  -1   60.23    5.17
   4  10   1   58.46    4.95
   4 -10   1   78.34    5.40
   4 -10  -1   72.04    5.62
  -4 -10   1   66.95    4.86
   4 -10   1   68.00    4.89
   4 -10  -1   62.88    4.83
  -4 -10  -1   66.74    4.83
   4 -10  -1   62.47    5.41
   4  10  -2  108.84    7.88
   4  10  -2  118.82    7.71
   4 -10   2  113.94   10.39
   4  10   2  128.93    7.58
   4  10  -2  113.46    7.63
   4 -10   2  115.10    7.93
   4 -10  -2  124.22    8.35
  -4 -10   2  108.24    7.43
   4 -10   2  113.12    7.41
   4 -10  -2  115.73    8.18
  -4 -10   3  869.60   49.48
   4 -10   3  836.50   49.48
   4  10  -3  861.52   49.62
  -4 -10  -3  798.73   53.96
   4 -10  -3  919.10   54.34
   4  10  -3  878.73   49.61
   4 -10   3  875.79   52.88
   4 -10  -3  863.57   52.69
  -4 -10   3  838.93   53.24
   4 -10  -3  932.67   50.05
   4 -10   3  912.37   49.80
   4  10  -3  883.48   49.51
   4  10   3  875.65   49.45
   4 -10  -3  894.16   49.97
   4 -10  -4  466.25   26.59
  -4 -10   4  444.88   25.86
   4 -10   4  420.16   25.82
   4 -10  -4  461.49   31.03
   4  10  -4  452.53   31.77
  -4 -10  -4  466.40   31.26
   4  10  -4  438.34   25.89
   4  10  -4  472.73   26.02
   4 -10   4  421.77   29.71
   4 -10  -4  449.62   29.14
   4 -10   4  444.41   28.76
  -4 -10   4  460.90   30.83
   4  10  -4  447.07   25.85
   4  10   4  440.70   25.72
   4  10  -4  471.02   32.02
   4  10   4  463.32   25.83
   4 -10   4  464.27   26.26
   4  10   5  297.72   15.78
   4 -10   5  266.70   20.91
   4 -10  -5  246.50   18.81
   4 -10   5  246.90   18.31
   4  10  -5  238.44   15.54
  -4 -10   5  286.24   16.01
  -4 -10   5  251.93   15.70
   4 -10   5  245.79   15.80
   4  10  -5  245.97   15.69
   4 -10  -5  275.67   21.68
   4  10  -5  277.06   22.43
   4 -10   5  284.68   16.34
   4 -10  -5  304.79   16.30
   4  10  -5  275.36   15.96
  -4 -10   5  220.93   20.80
   4  10  -5  276.86   22.95
   4 -10   6  103.98    8.20
  -4  10   6   99.70    7.40
   4  10   6  106.63    7.19
  -4 -10   6  112.76    7.59
   4 -10  -6  105.76    7.70
   4 -10  -6  114.38   13.67
   4 -10  -6  110.58    7.72
   4 -10   6  106.48    7.47
  -4 -10   6  105.99    7.26
   4  10  -6  109.91   14.56
  -4 -10   6  115.37   13.64
   4 -10   6  109.59   13.80
   4  10   6  103.97    7.20
   4  10  -6   89.92   14.34
   4 -10   7   24.24    4.79
  -4 -10   7   17.73    3.61
   4  10  -7    6.70    9.23
   4 -10  -7   13.74   10.00
   4 -10   7   18.45    9.76
  -4 -10   7   17.08   10.68
   4  10   7   13.34    3.10
  -4  10   7   10.10    3.45
  -4 -10   7   22.39    3.52
   4 -10   7   18.33    3.38
   4  10  -7   22.28    9.25
  -4 -10   8   59.91    5.74
   4  10   8   52.90    4.92
   4 -10   8   63.07    6.11
  -4  10   8   54.31    5.16
   4  10   8   53.20    4.93
  -4 -10   8   55.80    5.04
   4 -10   8   55.85    5.15
   4 -10  -8   56.80   12.30
  -4 -10   8   80.44   13.64
  -4 -10   9  177.90   18.75
   4  10   9  179.53   11.62
   4 -10   9  177.93   12.51
   4 -10  -9  181.71   18.05
  -4  10   9  192.80   11.80
   4  10   9  185.16   11.67
  -4 -10   9  193.78   11.77
   4 -10   9  184.59   11.78
   4 -10   9  178.36   12.41
  -4 -10  10   70.54   12.56
   4 -10 -10   64.54    6.28
   4 -10  10   56.58    5.25
  -4 -10  10   70.67    5.49
  -4  10  10   67.50    5.43
   4  10  10   61.85    5.23
   4 -10  10   65.59    5.95
   4 -10  11   47.98    4.94
  -4  10  11   62.78    4.95
   4  10  11   62.04    4.79
   4 -10 -11   55.15    5.44
   4 -10  11   60.68    5.53
   4 -10 -11   63.85    5.72
   4  10 -11   60.70    5.21
  -4 -10  11   62.30    4.83
   4 -10  11   58.15    4.80
   4  10 -12    7.15    2.71
   4 -10 -12    3.64    2.65
   4 -10 -12    0.16    3.13
   4 -10  12    8.31    2.98
  -4 -10  12    5.91    2.78
  -4 -10  12    8.52    2.30
   4 -10  12    8.18    2.30
  -4  10  12    5.64    2.34
   4  10  12    4.85    2.19
   4  10 -13   -0.08    1.72
  -4 -10  13    1.08    1.72
   4 -10  13    0.77    1.89
   4 -10 -13    0.19    1.99
   4 -10  13    1.51    1.21
  -4  10  13   -0.87    1.32
  -4 -10  13    2.03    1.31
   4  10  13    0.23    1.25
   4 -11   0   41.43    4.24
   4 -11   0   26.88    6.96
  -4 -11   0   34.48    3.51
   4  11   0   28.70    3.66
   4 -11   0   35.03    3.55
   4 -11   1  140.62    9.05
  -4 -11  -1  120.95   11.35
   4  11  -1  140.31    8.84
   4 -11  -1  136.82   12.61
   4 -11   1  149.43   12.55
   4 -11  -1  144.12    9.28
   4 -11  -1  129.25    9.14
   4 -11   1  147.91    9.02
  -4 -11   1  144.28    8.69
   4 -11   1  129.26    8.58
   4  11   1  123.07    8.67
   4  11  -1  128.22    8.69
  -4 -11   2  230.82   14.27
   4 -11   2  217.67   14.21
  -4 -11   2  284.64   19.04
  -4 -11  -2  215.71   16.56
   4  11  -2  270.19   14.62
   4 -11  -2  222.27   17.77
   4 -11   2  261.84   17.98
  -4 -11  -2  243.75   19.52
   4  11  -2  231.66   14.59
   4 -11  -2  243.32   14.91
   4 -11   2  263.94   14.69
   4 -11  -2  244.89   15.01
   4  11   2  245.88   14.36
   4  11  -2  223.21   14.38
   4  11  -3   76.95    5.83
   4 -11  -3   82.84   10.07
   4 -11   3   85.89    9.64
   4  11   3   74.12    5.76
   4 -11   3   84.63    6.39
   4  11  -3   80.16    6.13
  -4 -11   3   73.76   10.80
   4  11  -3   77.01    6.12
   4 -11  -3   65.59   11.23
  -4 -11  -3   63.96   10.85
   4 -11  -3   76.83    6.61
   4 -11  -3   86.44    6.79
  -4 -11   3   78.47    5.77
   4 -11   3   84.24    5.74
   4  11   4  110.46    8.01
   4  11  -4  124.51    8.25
   4 -11   4  142.13    8.94
  -4 -11   4  124.38    8.27
   4 -11   4  142.40    8.34
   4  11  -4  111.87   15.67
   4  11  -4  135.46    8.53
   4 -11   4  120.43   12.75
   4 -11  -4  116.27   11.99
   4 -11   4  130.38   11.66
  -4 -11   4  117.38   14.16
   4  11  -4  119.50    8.25
  -4 -11  -4  113.82   14.74
   4 -11  -4  127.83   13.92
   4 -11  -4  126.29    9.15
   4  11  -4  107.00   15.69
   4  11   4  118.24    8.12
   4 -11   5  180.53   11.24
  -4 -11   5  171.94   10.68
   4 -11   5  171.42   10.64
  -4 -11   5  169.73   16.45
   4  11  -5  162.34   18.08
   4  11   5  170.84   10.38
   4  11  -5  173.66   10.50
  -4 -11  -5  163.47   17.14
   4 -11  -5  139.49   15.83
   4  11  -5  161.24   10.56
   4  11   5  176.77   10.58
   4 -11  -5  140.58   13.85
   4 -11   5  150.86   15.13
   4 -11   5  192.73   14.00
   4  11  -5  159.13   10.78
   4  11  -5  151.12   17.56
  -4  11   6   26.97    3.46
   4  11   6   21.73    3.41
   4 -11   6   17.65    4.38
   4  11   6   22.31    3.16
   4  11  -6   23.42    3.56
   4  11  -6   18.82   11.54
   4  11  -6   -6.21   10.77
  -4 -11  -6   30.01   11.21
   4 -11  -6   32.71   10.71
   4 -11  -6   27.01    4.09
   4 -11  -6   17.98    3.70
  -4 -11   6   13.16    3.36
   4 -11   6   16.47    3.33
   4 -11   6   18.07    8.95
  -4 -11   6   15.37   10.88
   4 -11   7   96.76   14.00
  -4 -11   7  122.06   15.62
   4  11  -7  101.72   13.40
  -4 -11  -7   98.72   15.26
   4 -11  -7  125.50   15.10
   4  11  -7  102.56    7.64
   4  11   7  101.94    7.37
  -4  11   7  121.69    7.58
  -4 -11   7   97.91    7.38
   4 -11   7  108.05    7.58
   4  11  -7   91.39   13.66
   4 -11   7   98.88    8.35
  -4  11   8  197.91   11.94
   4  11   8  183.05   11.84
   4  11   8  203.48   11.93
  -4 -11   8  179.68   18.76
   4 -11   8  211.88   12.66
  -4 -11  -8  182.77   19.54
   4 -11  -8  177.25   18.15
   4 -11   8  164.94   11.72
  -4 -11   8  178.62   11.92
   4  11  -8  194.77   11.99
  -4 -11   9   71.90   13.03
   4 -11  -9   70.06   11.88
  -4 -11  -9   89.67   13.61
   4 -11   9   76.62    7.12
  -4 -11  10    6.72    2.84
   4 -11  10    4.04    2.78
   4 -11  10    1.34    3.61
   4  11 -10    1.63    3.16
  -4  11  10    0.89    2.83
   4  11  10    6.75    2.81
   4 -11 -10    0.46    3.92
   4 -11  10    0.23    3.78
  -4 -11  11   29.30    3.73
   4 -11  11   31.17    4.11
  -4 -11  11   31.67    3.41
   4 -11  11   25.71    3.45
   4  11 -11   22.90    3.54
   4 -11  11   35.53    3.31
   4  11  11   30.47    3.29
  -4  11  11   29.34    3.47
   4 -11 -11   25.28    4.23
  -4 -11 -11   23.30    3.15
   4 -11 -11   22.08    3.90
  -4 -11  12    0.67    2.24
   4 -11  12   -5.05    2.69
   4  11 -12    0.44    2.35
   4 -11 -12    3.74    2.27
   4 -11 -12    0.84    2.76
  -4 -11  12    1.06    1.97
   4 -11  12    2.36    1.93
  -4  11  12   -0.70    2.12
   4  11  12   -1.12    1.92
   4 -11 -13    8.36    1.80
   4 -11 -13    9.78    1.63
   4 -11  13   12.57    1.72
   4  12   0  461.27   28.49
   4 -12   0  522.22   32.69
  -4 -12   0  498.83   28.46
   4 -12   0  488.84   28.42
   4 -12   0  520.38   28.86
   4 -12   0  516.31   28.94
  -4 -12   1  409.15   24.37
   4 -12   1  417.19   24.39
  -4 -12   1  405.41   27.99
   4 -12   1  456.29   24.77
   4 -12  -1  429.76   24.85
   4 -12   1  428.83   24.61
   4 -12  -1  421.05   24.88
   4  12   1  428.36   24.43
   4  12  -1  397.97   24.49
   4  12  -1  412.23   24.78
   4 -12  -1  457.72   28.72
   4 -12   1  418.12   28.49
   4  12  -2   33.26    4.40
  -4 -12  -2   25.44    9.31
   4  12  -2   37.33    4.33
   4 -12  -2   42.35    4.97
  -4 -12   2   36.34    9.16
   4  12   2   43.94    4.14
   4 -12   2   45.66    8.00
   4 -12  -2   55.82    8.71
   4 -12   2   39.36    4.55
   4 -12  -2   56.28    5.22
  -4 -12   2   38.65    4.03
   4 -12   2   34.51    3.94
   4  12  -2   40.69    4.20
   4 -12  -3  217.39   13.81
   4  12   3  178.67   17.19
  -4 -12  -3  193.73   18.43
   4  12  -3  205.64   13.32
   4 -12  -3  211.75   18.86
  -4 -12   3  233.02   13.18
   4 -12   3  210.26   13.06
   4  12  -3  218.06   13.34
  -4 -12   3  215.92   18.25
   4 -12  -3  218.42   13.88
   4  12  -3  222.05   13.15
   4  12   3  213.02   13.10
   4  12   3  188.06   17.25
   4 -12  -3  201.92   17.40
   4 -12   3  231.99   17.08
   4 -12   3  212.66   13.52
   4 -12   4   14.28    6.83
   4 -12  -4    2.59    6.93
   4 -12   4   10.58    3.95
  -4 -12   4    3.60    2.89
   4 -12   4   10.02    2.95
   4 -12  -4    9.84    4.30
   4  12  -4   10.48    2.92
   4  12   4   10.52    2.70
   4  12  -4   28.66   11.81
   4  12  -4    6.51    3.16
   4  12   4   13.02    2.88
   4  12  -4    9.11   12.09
   4 -12   4    7.11    7.14
  -4 -12   4    1.03    8.96
   4 -12  -4   23.99    9.86
  -4 -12  -4    5.78    9.19
   4  12  -4    9.42    3.24
   4 -12   5  206.22   12.47
   4  12  -5  157.78   18.72
  -4 -12   5  210.89   18.83
   4 -12   5  182.94   11.70
  -4 -12   5  190.99   11.75
   4  12   5  181.25   11.39
   4  12  -5  182.57   11.52
   4  12  -5  169.98   18.68
   4 -12  -5  191.66   18.02
   4  12  -5  183.75   11.60
  -4 -12  -5  158.02   17.88
   4 -12  -5  199.03   15.57
   4 -12   5  202.61   17.07
   4 -12   5  195.97   15.20
   4  12  -5  178.47   11.83
   4  12   5  194.77   11.60
   4 -12   6  131.01   10.20
  -4  12   6  156.26    9.69
   4  12   6  147.49    9.43
   4  12  -6  110.82   17.28
  -4 -12  -6  139.38   16.31
   4 -12  -6  123.76   15.63
   4  12  -6  138.35    9.55
   4 -12   6  112.49   14.81
  -4 -12   6  149.04   16.80
   4  12   6  159.83    9.45
   4  12  -6  106.56   16.64
  -4 -12   6  139.34    9.54
   4 -12   6  147.77    9.65
   4 -12  -6  147.80    9.92
   4 -12  -6  155.94   10.01
   4 -12   7  122.49    9.75
   4 -12   7  132.31    9.27
  -4 -12   7  145.03    9.24
  -4 -12   7  151.90   17.32
   4  12  -7  126.25    9.31
   4  12  -7  113.55   14.71
   4  12   7  147.44    9.14
  -4  12   7  159.07    9.44
  -4 -12  -7  166.09   17.06
   4 -12  -7  124.83   15.65
   4  12  -7  106.00   15.36
   4  12  -8   44.94    5.03
  -4 -12  -8   55.27   11.80
   4 -12  -8   46.03   11.00
   4  12   8   54.53    4.79
  -4  12   8   57.62    5.03
   4  12   8   58.14    4.92
   4 -12   8   49.95    5.64
  -4 -12   8   48.16    5.07
   4 -12   8   59.96    6.42
  -4 -12   8   49.74   12.22
   4 -12   8   63.02    5.12
  -4 -12   8   48.50    4.89
  -4 -12  -9   36.12   10.72
  -4 -12   9   44.51    4.76
   4  12   9   46.68    4.37
   4 -12   9   47.17    5.50
  -4 -12   9   49.88   11.28
  -4  12   9   54.73    4.78
   4  12   9   46.95    4.47
  -4 -12   9   47.90    4.65
   4 -12   9   50.43    4.44
  -4 -12  10   77.63    5.82
   4 -12  10   68.90    5.70
   4 -12 -10   74.31    6.40
   4 -12  10   82.34    6.52
  -4  12  10   93.53    6.00
   4  12  10   80.70    5.79
  -4 -12  10   87.62    6.09
   4  12 -10   71.63    5.95
   4 -12  10   66.91    6.22
  -4  12  11   61.11    4.71
   4  12  11   68.96    4.68
  -4 -12  11   59.66    4.83
   4 -12 -11   56.38    5.40
   4 -12  11   59.24    5.25
   4 -12 -11   65.89    5.15
  -4 -12 -11   57.99    4.54
   4  12 -11   64.26    4.89
   4 -12  11   58.07    4.82
  -4 -12  11   76.86    4.82
   4 -12  11   54.91    4.59
  -4  12  12  113.28    6.05
   4  12  12  105.68    6.00
   4  12 -12  100.38    6.13
  -4 -12  12   99.54    6.01
   4 -12  12   96.49    6.00
   4 -12 -12   82.49    6.06
  -4 -12  12   82.38    6.02
   4 -12  12   91.19    6.34
   4 -12 -12   93.28    6.48
  -4 -13   0    7.13    6.21
   4 -13   0   17.69    3.26
   4  13   0   21.72    3.42
  -4 -13   0   15.21    3.25
   4 -13   0   14.22    7.74
   4 -13   0   12.74    4.03
   4 -13   0   15.70    3.79
   4 -13  -1   15.60    4.22
   4 -13   1   19.39    4.10
  -4 -13   1   19.98    3.40
   4 -13   1   22.20    3.44
   4  13   1   21.70    3.42
   4  13  -1   25.69    3.90
  -4 -13   1   20.47    7.24
   4 -13  -1   19.78    8.28
   4 -13   1   27.32    8.34
   4 -13  -1   18.19    4.38
   4  13  -1   15.78    4.17
   4 -13  -2  479.36   28.92
   4 -13   2  516.23   28.69
   4 -13  -2  454.99   28.93
   4 -13  -2  471.80   32.44
   4 -13   2  477.90   32.34
   4 -13   2  535.32   28.77
  -4 -13   2  516.12   28.44
   4 -13   2  505.23   28.44
  -4 -13   2  453.81   32.60
   4  13  -2  505.76   28.55
   4  13   2  456.82   28.36
   4  13  -2  466.77   28.45
  -4 -13  -2  504.98   34.42
   4  13  -2  496.01   28.73
   4 -13  -3  116.64    9.44
   4 -13   3  124.20    8.97
   4  13   3  135.09    8.56
   4  13  -3  130.11    8.67
  -4 -13  -3  121.53   14.75
   4  13  -3  133.42    8.96
   4  13   3  110.77   13.20
  -4 -13   3  149.35   14.28
   4  13   3  122.16   13.64
   4  13  -3  130.30    8.77
   4 -13  -3  127.01   13.05
   4 -13   3  148.65   13.19
   4 -13  -3  119.03    9.35
  -4 -13   3  131.33    8.55
   4 -13   3  132.07    8.60
   4 -13  -4  616.28   36.85
   4 -13  -4  630.14   42.38
   4  13  -4  551.21   42.78
   4  13  -4  626.10   36.20
  -4 -13  -4  669.66   42.50
   4  13   4  634.01   36.09
   4  13  -4  632.56   36.22
   4  13  -4  541.12   42.85
   4  13  -4  616.35   36.30
   4 -13  -4  667.39   40.76
   4 -13   4  657.20   40.24
  -4 -13   4  669.72   42.35
   4 -13   4  664.67   36.58
   4  13   4  646.57   36.10
  -4 -13   4  629.26   36.21
   4 -13   4  616.73   36.22
   4 -13   5   94.42   10.69
   4  13   5  118.16    6.86
   4 -13  -5  109.15   11.46
  -4 -13   5   77.82   10.42
   4  13  -5  102.66    6.99
   4  13  -5   57.83   14.02
   4 -13  -5  106.22    7.54
  -4 -13   5   97.77    7.12
   4 -13   5  108.16    7.35
   4  13  -5   96.63   15.22
   4  13  -5   87.73    6.83
  -4 -13  -5   88.13   14.06
   4 -13  -5  121.96   15.07
   4 -13   5   90.45    7.55
   4 -13   5  107.16   12.50
  -4 -13   5  104.17   14.34
   4  13   5   91.93    6.87
   4  13  -5   89.76    7.27
   4  13  -6   13.19    3.68
   4  13   6   16.58    3.09
   4 -13  -6    9.86    3.77
   4 -13  -6   17.43    3.87
  -4 -13   6   11.39   10.28
   4 -13   6   14.27    4.41
   4 -13  -6    7.66    9.29
  -4 -13  -6   17.28   10.69
   4  13  -6    9.61   11.04
   4  13  -6   18.02   11.55
  -4 -13   6   16.48    3.53
   4 -13   6   20.32    3.75
  -4  13   6   27.56    3.83
   4  13   6   26.27    3.56
   4  13  -7   42.77    4.45
   4 -13   7   45.67    5.32
  -4 -13  -7   29.57   11.44
   4 -13  -7   53.14   11.56
  -4 -13   7   50.27   11.30
   4  13  -7   44.75   12.03
  -4  13   7   35.17    4.37
   4  13   7   35.46    3.99
   4  13  -7   14.95   10.80
  -4 -13   7   32.32    4.17
   4 -13   7   36.24    4.19
  -4 -13  -8  165.31   17.71
   4 -13  -8  138.85   15.88
   4 -13   8  156.30   11.22
  -4 -13   8  171.62   17.55
   4  13   9   70.09    5.72
   4 -13   9   89.52    7.09
  -4  13   9   91.44    6.15
   4  13   9   83.45    5.93
  -4 -13   9   79.65    6.01
   4 -13   9   80.16    5.98
   4  13  -9   80.26    6.14
   4 -13   9   73.69    6.46
  -4 -13   9   75.60    5.98
   4 -13  10  142.37    8.75
  -4  13  10  136.76    8.34
   4  13  10  133.82    8.23
  -4 -13  10  126.59    8.24
   4 -13  10  128.03    8.23
   4  13 -10  117.36    8.33
   4 -13  10  131.40    8.76
  -4 -13  10  116.77    8.23
   4 -13 -10  119.25    8.71
   4 -13  11   46.45    3.71
  -4 -13  11   42.59    3.69
   4 -13  11   47.98    3.63
  -4 -13 -11   39.08    3.45
   4 -13 -11   38.52    4.13
  -4 -13  11   42.46    3.70
   4 -13  11   45.15    4.23
   4 -13 -11   49.61    4.35
  -4  13  11   52.74    3.73
   4  13  11   51.99    3.67
   4  13 -11   47.24    3.87
   4 -13 -12    2.31    1.96
   4 -13  12    4.08    1.91
   4  13 -12    3.32    1.42
   4 -14   0    2.87    6.99
   4 -14   0   15.54    4.08
   4  14   0   10.06    3.52
  -4 -14   0   13.50    3.39
   4 -14   0    8.73    3.17
   4 -14   0   13.91    4.51
   4  14   1  389.22   23.08
   4  14  -1  389.09   23.17
  -4 -14   1  361.55   26.80
   4  14  -1  373.67   23.40
   4 -14  -1  336.29   27.10
   4 -14   1  420.74   27.87
   4 -14  -1  420.99   23.85
   4 -14   1  411.49   23.78
   4 -14  -1  405.02   23.73
   4 -14   1  383.30   23.48
  -4 -14   1  412.46   23.14
   4 -14   1  390.65   23.09
   4 -14   2   52.15    4.99
  -4 -14   2   59.49    5.10
   4 -14  -2   46.80    6.06
  -4 -14   2   32.62    9.18
   4  14  -2   56.82    5.52
   4 -14   2   52.44    5.34
   4  14  -2   63.58    5.30
   4 -14  -2   49.67    9.80
   4 -14   2   59.09   10.05
   4  14   2   52.44    4.86
   4 -14   2   57.02    5.56
   4 -14  -2   56.55    5.90
   4 -14  -3    3.93    7.64
   4 -14   3    4.70    6.96
   4  14  -3   -0.60    3.43
  -4 -14   3   -3.02    8.06
   4  14  -3   -1.40   11.30
   4  14   3  -10.27    9.03
   4 -14   3    0.47    3.30
   4 -14  -3   -2.19    4.43
  -4 -14   3    3.52    3.03
   4  14   3   -1.07    3.00
   4 -14   3    0.38    3.13
   4  14  -3    1.16    3.18
   4  14   3   -0.51    2.64
   4  14   3   10.31    8.99
   4 -14   3    4.49    3.95
  -4 -14  -3   -2.47    8.97
   4  14  -3    6.18    3.23
   4 -14  -4   76.44    7.23
   4  14  -4   73.18   14.61
  -4 -14   4   75.46    6.12
   4 -14   4   88.55    6.44
  -4 -14  -4   68.31   12.30
   4  14  -4   89.59    6.39
   4 -14  -4   57.97    9.83
   4  14   4   83.00    6.08
   4  14  -4   78.17    6.24
   4 -14   4   68.30   10.09
   4  14  -4   46.64   13.89
   4  14   4   79.02    6.07
  -4 -14   4   97.60   12.95
   4 -14   4   90.44    6.91
   4  14  -4   80.69    6.52
   4 -14   5  257.46   15.86
   4 -14  -5  257.73   15.90
  -4 -14   5  262.20   15.46
   4 -14   5  269.04   15.62
   4  14   5  265.15   15.18
   4  14  -5  238.72   15.26
   4  14  -5  250.41   23.64
   4 -14  -5  257.60   22.39
  -4 -14  -5  253.05   22.11
   4  14  -5  255.43   15.38
   4  14  -5  222.52   22.92
   4 -14   5  287.17   19.73
  -4 -14  -5  223.50   18.68
   4 -14  -5  229.50   19.30
  -4 -14   5  263.30   21.93
   4  14  -5  250.99   15.57
   4  14   5  243.71   15.24
   4 -14   6  188.69   12.23
   4  14   6  198.89   11.71
  -4  14   6  206.06   11.87
   4  14  -6  164.25   18.74
   4 -14  -6  176.71   11.92
   4  14  -6  172.08   11.75
  -4 -14   6  201.50   18.30
   4 -14   6  173.35   11.76
  -4 -14   6  170.46   11.65
   4  14  -6  144.72   18.71
   4  14   6  191.29   11.50
   4 -14  -6  198.53   12.10
  -4 -14  -6  168.10   18.09
   4 -14  -6  171.24   18.37
  -4 -14   7  208.39   12.88
   4 -14   7  209.64   12.94
  -4 -14  -7  198.40   19.32
   4  14  -7  180.06   18.89
   4 -14  -7  207.66   18.96
   4  14  -7  203.62   12.96
  -4  14   7  218.19   13.02
   4  14   7  214.82   12.76
   4  14  -7  168.57   18.72
   4 -14   7  194.21   13.30
  -4 -14   7  218.06   20.25
   4  14   8   44.87    4.15
   4 -14   8   43.67    5.10
   4 -14   8   39.39    5.74
   4  14  -8   39.67    4.51
  -4  14   8   55.40    4.65
   4  14   8   47.79    4.20
   4 -14   8   39.41    4.29
  -4 -14   8   45.78    4.39
   4 -14   9    5.06    3.50
   4 -14   9    2.25    3.59
   4  14   9    6.13    2.61
  -4  14   9    1.72    2.69
   4  14  -9    0.47    2.86
  -4 -14   9   11.07    2.83
   4 -14   9    1.22    2.57
   4  14   9    1.33    2.28
   4  14 -10    1.51    2.41
   4 -14  10    3.92    2.95
  -4 -14  10    3.52    2.02
   4 -14  10    4.31    2.93
   4 -14 -10    3.21    3.06
   4  14  10    4.43    2.25
  -4  14  10    5.67    2.34
  -4 -14  10   -0.49    2.30
   4 -14  10    4.28    2.30
   4  14  11   11.55    1.86
  -4  14  11   13.85    1.94
   4  14 -11   13.08    2.15
   4 -14  11   11.65    1.85
  -4 -14  11    7.96    2.01
   4 -14  11   10.30    2.57
   4 -14 -11   10.72    2.66
   4 -14 -11   10.23    2.46
   4 -15   0  121.88    9.54
   4  15   0  121.57    9.47
   4 -15   0  133.98    9.49
   4  15   0  135.16    8.88
   4 -15   0  137.68   13.91
   4 -15  -1  203.03   18.45
   4 -15   1  216.61   19.19
   4  15  -1  208.56   14.55
   4 -15   1  240.02   14.89
   4 -15  -1  235.43   15.13
   4 -15  -1  225.80   14.93
   4 -15   1  230.16   14.66
   4 -15   1  245.30   14.26
  -4 -15   1  235.27   14.22
   4  15   1  236.24   14.26
   4  15  -1  229.88   14.33
   4  15   2    5.78    9.15
  -4 -15   2   14.89    3.46
   4 -15   2    6.83    3.48
   4  15   2   11.05    3.49
   4  15  -2   10.13    3.59
   4  15   2   23.09   10.59
  -4 -15   2   14.76    8.04
   4 -15  -2   11.33    7.34
   4 -15   2   10.07    7.86
   4 -15   2   14.62    4.07
   4 -15  -2    9.48    4.18
   4 -15  -2   15.68    4.78
   4  15  -2    5.35    3.68
   4  15  -3   -4.39   12.82
   4  15   3   16.01    9.61
   4 -15   3    9.30    3.85
   4 -15  -3   14.23    7.61
   4 -15   3    8.92    7.50
   4 -15   3    5.82    3.80
   4 -15  -3   20.68    4.68
  -4 -15   3    3.48    3.21
   4 -15   3    8.85    3.43
   4  15   3    8.48    3.23
   4  15  -3    3.41    3.36
   4  15   3   30.08   10.32
   4  15  -3    4.39   12.30
  -4 -15   3   -4.07    8.63
   4  15   3   15.08    3.14
   4  15  -3    7.34    3.55
   4  15  -4   43.19   13.33
   4 -15   4   41.13    4.93
  -4 -15  -4   41.62    8.69
   4  15   4   56.65    4.54
  -4 -15   4   55.44    9.36
   4 -15   4   48.98    8.90
   4 -15  -4   66.56    9.58
   4 -15   4   46.77    5.08
   4 -15  -4   51.77    5.97
   4  15  -4   41.88   13.63
  -4 -15  -4   49.36   11.34
   4  15   4   49.51    4.33
  -4 -15   4   36.70   10.73
  -4 -15   4   45.26    4.68
   4  15  -4   44.02    4.66
   4 -15   4   37.96    4.45
   4  15  -4   34.49    4.57
   4  15  -5   23.36   11.97
   4 -15  -5   35.33    4.84
   4  15  -5   36.55    3.85
  -4 -15   5   35.61    4.26
   4 -15   5   29.00    4.19
   4  15  -5   17.64   12.42
   4  15   5   42.75    3.80
   4 -15  -5   25.19    7.11
  -4 -15  -5   37.56    7.73
   4 -15   5   37.57    4.95
   4  15  -5   30.18    4.23
   4  15   5   42.27    3.82
  -4 -15   5   24.45    9.70
  -4 -15  -5   40.23   10.72
   4  15  -6   47.65   11.65
  -4 -15   6   44.22    4.49
   4  15  -6   38.36    4.57
   4 -15  -6   44.41    4.82
   4 -15  -6   40.70    4.84
  -4 -15  -6   24.22   10.81
   4 -15   6   38.97    4.51
   4 -15   6   43.52    5.10
   4  15   6   47.73    4.35
  -4  15   6   49.37    4.57
  -4 -15   6   44.13   10.83
   4  15  -6   52.00   12.49
   4 -15  -7   44.92    4.41
   4 -15  -7   38.28    4.24
  -4 -15  -7   32.73   10.60
   4  15  -7   44.03    4.50
   4  15   7   46.42    4.24
  -4 -15   8   10.10    2.86
   4 -15   8    2.73    2.61
   4  15   8    7.66    2.61
  -4  15   8    7.50    2.82
   4 -15   8    4.52    4.31
   4  15   8    4.25    2.51
   4 -15   8    3.99    3.42
   4  15  -8    6.58    2.89
   4  15  -9   48.36    4.28
   4  15   9   43.43    3.83
  -4 -15   9   48.49    4.19
   4 -15   9   45.37    4.14
  -4  15   9   59.35    4.28
   4  15   9   56.35    4.16
   4 -15   9   51.60    4.77
   4 -15   9   49.11    5.13
   4 -15  10    7.36    2.76
  -4  15  10   14.26    2.22
   4  15  10   13.68    2.24
   4 -15 -10   16.70    2.89
   4  15 -10   11.59    2.30
   4 -15  10   10.63    2.21
  -4 -15  10   12.00    2.31
   4 -15  10   16.47    2.74
   4 -15  10   13.88    2.57
   4  15  11   85.27    5.11
   4 -15 -11   84.86    5.52
   4 -15  11   83.00    5.46
   4 -15 -11   78.28    5.32
   4 -15  11   81.01    5.24
  -4 -15  11   88.81    5.12
   4 -15  11   80.93    5.10
   4  16   0   12.07   11.56
   4 -16   0    7.59    4.47
   4  16   0   11.75    3.86
   4 -16   0   10.18    4.30
   4  16   0    4.11    3.66
   4  16   0   28.20   11.68
   4 -16   0    6.40    7.51
   4  16   1   15.24   11.28
   4  16  -1   27.91   13.29
   4  16   1   10.87    3.47
   4  16  -1   15.05    3.84
  -4 -16   1   18.34    3.76
   4 -16   1   15.39    3.64
   4  16  -1   16.98    4.12
   4 -16   1   17.46    4.92
   4 -16  -1   13.14    4.92
   4 -16  -1   12.97    4.35
   4 -16   1   16.06    4.46
   4  16   1   24.17   10.82
   4  16  -1    9.78   12.13
   4 -16   1   25.41    9.02
   4 -16  -1   27.81    8.61
   4 -16   2  159.98   10.45
  -4 -16   2  161.27   10.40
   4 -16   2  165.42   11.15
   4 -16  -2  161.75   11.31
   4  16  -2  130.93   18.94
   4  16   2  125.89   16.48
   4 -16  -2  165.97   11.11
   4 -16   2  155.83   10.89
   4 -16   2  152.20   15.41
  -4 -16   2  176.05   15.88
   4 -16  -2  147.29   15.36
   4  16   2  172.90   10.35
   4  16  -2  147.62   10.33
   4  16   2  129.04   16.52
   4  16  -2  120.98   18.33
  -4 -16   3  306.93   18.20
   4 -16   3  317.95   18.29
   4 -16  -3  280.99   18.81
   4 -16   3  303.69   18.47
   4 -16  -3  292.83   23.01
  -4 -16  -3  270.59   22.31
  -4 -16   3  345.37   23.22
   4 -16   3  314.08   23.12
  -4 -16   3  293.20   22.84
   4  16  -3  226.76   25.50
   4  16   3  293.59   17.95
   4  16   3  320.81   18.13
   4  16  -3  306.42   18.14
   4  16  -3  243.84   26.20
  -4 -16   4   83.62   11.07
   4  16   4   99.36    6.67
   4 -16   4   63.84   10.29
   4  16  -4   94.58    6.79
   4 -16  -4   78.22   10.99
  -4 -16  -4   69.19   10.14
   4 -16   4   85.47    7.15
   4 -16  -4   87.92    7.38
   4  16  -4   75.15   15.18
   4  16   4   98.04    6.53
  -4 -16   4  102.77   12.70
   4 -16   4   95.57    7.00
  -4 -16   4   95.45    6.87
   4 -16   4   83.58    6.95
   4  16  -4  100.92   16.36
   4 -16   5    2.32    3.43
   4 -16   5   -0.58    3.14
  -4 -16   5    2.99    3.04
  -4 -16  -5   -5.08    9.79
   4 -16  -5    4.93    3.63
   4 -16  -5    6.90    3.85
   4  16  -5    1.42   11.02
  -4 -16   5   -1.09    8.30
   4 -16   5    4.52    3.68
   4  16  -5    7.07   10.73
   4 -16  -5   17.27    6.21
  -4 -16  -5    3.35    5.95
   4  16  -6    6.43    9.85
  -4 -16   6    4.41    8.88
   4  16  -6   10.28   10.14
  -4 -16  -6   27.84    9.64
   4 -16  -6    8.75    3.51
   4 -16  -6   27.58    3.89
  -4 -16   7    1.63    2.80
   4 -16   7    3.30    2.85
   4 -16  -7    9.28    2.80
   4 -16   7    6.35    3.43
   4  16  -7    0.48    2.81
   4 -16   7    7.00    3.22
   4  16   7    6.41    2.73
  -4  16   7    5.19    2.70
   4 -16  -7    9.78    2.74
   4  16   7    4.34    2.50
  -4 -16   8   80.56    5.94
   4 -16   8   89.63    5.97
  -4  16   8   89.10    5.91
   4  16   8   82.05    5.83
   4 -16   8   83.32    6.20
   4 -16   8   79.77    6.93
   4 -16   8   82.36    6.31
   4  16   8   79.25    5.64
  -4 -16   9  140.01    8.52
   4 -16   9  131.92    8.45
  -4  16   9  152.00    8.50
   4  16   9  147.04    8.46
   4 -16   9  125.65    8.71
   4 -16  -9  137.37    8.89
   4  16   9  123.63    8.15
   4 -16   9  137.49    8.65
   4 -16   9  144.57    9.09
  -4  16  10   12.84    1.83
   4  16  10   18.01    1.88
   4 -16  10   15.31    2.36
   4 -16  10   15.79    1.89
  -4 -16  10   12.13    2.06
   4 -16  10   10.49    2.19
   4 -16 -10   13.47    2.49
   4 -16 -10   15.26    2.57
   4  17   0  464.61   24.91
   4  17   0  324.01   30.94
   4 -17   0  410.46   25.60
   4  17   0  318.19   30.90
   4 -17   0  419.39   25.41
   4 -17   0  428.98   30.27
  -4 -17   0  449.00   30.15
   4 -17  -1  107.44    8.05
   4 -17   1  102.34    7.82
   4  17  -1   87.80   15.23
   4  17   1   50.87   13.45
   4  17  -1   92.25    7.33
   4  17   1   82.96    7.57
  -4 -17  -1   96.74   12.16
   4 -17  -1  114.53   12.79
   4 -17   1  128.28   13.07
  -4 -17   1  101.85   12.49
   4  17   1  110.59    7.37
   4  17  -1   95.16    7.25
   4  17   1  101.42   14.24
   4  17  -1   89.30   14.67
   4 -17  -1   98.74    8.33
   4 -17   1   87.89    8.14
   4 -17   2    3.08    4.43
   4  17   2    0.36    2.75
   4  17   2   -3.52   10.28
   4  17  -2   11.42   12.15
   4  17  -2    5.69   11.50
   4  17   2    8.17    9.73
   4 -17   2    5.23    7.35
   4 -17  -2   -1.06    6.91
  -4 -17  -2    1.02    7.22
  -4 -17   2    7.10    7.85
   4  17   2    0.96    3.19
   4  17  -2    3.63    3.39
   4 -17   2    7.60    3.30
  -4 -17   2    2.17    3.33
   4  17  -2    3.39    3.21
   4 -17  -2   -2.50    4.34
   4 -17   2    0.51    3.93
   4 -17   3   19.65    4.25
   4 -17  -3   19.19    4.83
   4 -17   3   24.32    3.93
   4  17   3   27.25    3.67
   4  17  -3   23.17    3.87
  -4 -17   3   23.00    3.90
   4  17  -3    1.44   11.52
   4 -17   3   24.27    4.68
   4  17   3   23.48    3.34
  -4 -17   3   22.55    8.15
   4 -17  -3   22.15    7.53
   4 -17   3   31.07    8.39
  -4 -17  -3   45.13    8.76
   4  17  -3   25.79   12.07
   4 -17   3   29.28    3.91
   4  17  -4   12.78   11.75
   4  17  -4  -12.70   11.26
   4 -17   4    0.93    7.15
  -4 -17  -4   14.46    6.73
  -4 -17   4    9.16    6.68
   4 -17  -4   12.99    6.73
   4 -17   5   69.13    5.99
   4  17  -5   76.53   13.17
   4  17   5   70.58    5.25
   4  17  -5   62.06    5.35
   4 -17  -5   72.41    6.06
   4 -17  -5   71.69    6.24
  -4 -17   5   72.54    5.77
   4 -17   5   81.43    5.87
   4  17   5   76.07    5.28
   4 -17   5   80.76    6.01
   4  17  -5   59.90   13.03
  -4  17   6  229.15   13.35
   4  17   6  235.99   13.34
   4 -17   6  200.20   13.57
   4 -17   6  223.02   13.64
  -4 -17   6  230.86   13.43
   4 -17   6  221.46   13.44
   4 -17  -6  207.48   13.52
   4 -17  -6  203.56   13.47
   4 -17   7   83.61    6.22
  -4 -17   7   90.63    6.24
   4 -17  -7   88.68    6.13
   4  17   7  100.52    6.09
  -4  17   7   92.42    6.15
   4  17   7   98.73    6.16
   4 -17   7   97.93    7.49
   4 -17   7   74.22    6.46
   4 -17   7   85.50    6.39
   4 -17  -7   73.72    6.04
   4  17   8    0.96    1.77
  -4  17   8    0.91    2.12
   4  17   8    3.46    2.14
  -4 -17   8   -1.65    2.24
   4 -17   8   -0.70    2.25
   4 -17   8   -0.19    3.57
   4 -17   8    0.29    2.55
   4 -17   8   -3.93    2.76
   4  17   9    0.38    1.10
   4 -17   9   -0.41    2.02
   4 -17   9    1.22    2.58
   4 -17  -9   -2.33    2.56
  -4 -17   9    0.87    1.77
   4 -17   9    2.83    1.87
   4  17   9    1.25    1.73
  -4  17   9    0.76    1.77
   4 -17 -10   -4.12    1.72
   4 -17  10   -0.98    1.78
   4  18   0   18.11   10.32
   4  18   0    1.95    3.15
   4  18   0    5.14    9.76
   4  18   0    1.32    3.44
   4 -18   0    2.62    4.61
  -4 -18   0   -1.02    7.44
   4 -18   0   24.25    8.25
   4  18   1    2.43    9.83
   4  18  -1   14.74    9.78
   4  18   1   10.68    3.38
   4  18  -1   12.63    3.50
   4  18   1   12.10    9.54
   4  18  -1   19.97   10.04
   4  18   1    9.39    3.78
   4  18  -1   18.31    3.43
   4 -18  -1   20.98    8.04
  -4 -18   1   28.21    8.22
  -4 -18  -1   13.11    7.97
   4 -18   1    9.37    7.94
   4 -18   1   15.25    4.82
   4 -18  -1   23.14    5.12
   4  18   2  137.49    8.56
  -4 -18   2  128.83   12.96
   4  18   2   73.71   12.72
   4  18  -2  126.97   15.84
  -4 -18  -2  100.00   12.19
   4 -18   2  116.02   12.60
   4 -18  -2  105.64   12.44
   4  18  -2  107.40   15.82
   4  18   2   68.55   13.21
   4  18  -3  164.12   19.25
   4 -18  -3  215.25   16.80
   4 -18   3  200.20   16.91
  -4 -18  -3  204.17   16.44
  -4 -18   3  197.36   16.84
   4 -18   3  188.52   12.19
   4 -18   3  183.89   12.13
   4  18   3  210.42   11.89
   4 -18   3  187.36   12.47
   4 -18  -4   98.07    7.47
   4  18   4  106.75    6.72
   4  18  -4   92.81    6.74
   4 -18  -4  107.60    7.57
   4  18   4  101.21    6.58
   4 -18   4   97.11    7.70
  -4 -18   4   93.56    6.97
   4 -18   4   92.85    6.94
   4 -18   4   92.70    7.31
  -4 -18   5   18.65    3.17
   4 -18   5   20.19    3.28
   4  18   5   20.42    2.71
   4  18  -5   21.16    2.91
   4 -18   5   29.95    4.53
   4 -18  -5   29.41    3.87
   4 -18  -5   23.84    3.85
   4  18   5   22.43    3.22
  -4  18   5   24.88    3.20
   4 -18   5   20.19    3.66
  -4 -18   6    1.84    2.62
   4 -18   6    0.87    2.70
   4 -18  -6    6.97    2.73
   4 -18   6    1.23    3.43
   4 -18  -6   -0.65    2.73
   4  18   6    0.13    2.38
  -4  18   6    2.00    2.42
   4 -18   6   -1.75    2.90
  -4 -18   7    2.52    2.35
   4 -18   7    0.60    2.28
   4 -18  -7    4.23    2.08
   4  18   7    1.64    1.90
   4 -18  -7    3.34    2.05
   4 -18   7   -0.29    2.54
   4 -18   7    8.81    3.74
  -4  18   7    4.20    2.21
   4  18   7    1.23    2.09
   4 -18   7    5.64    3.10
   4  18   8   27.26    2.77
   4 -18   8   38.46    3.56
   4 -18   8   30.85    2.84
  -4 -18   8   29.15    2.85
   4 -18   8   26.64    2.95
   4 -18   8   30.13    3.78
   4  18   8   28.18    2.40
  -4  18   8   31.97    2.77
  -4 -18   9   99.56    6.07
   4 -18   9  101.00    6.06
  -4  18   9  100.35    6.05
   4  18   9  101.48    6.04
   4 -18   9   97.51    6.47
   4 -18  -9  104.53    6.43
   4 -19   0   23.48    4.85
   4  19   0   23.53    3.51
   4 -19   0   19.87    4.29
   4 -19   0   24.62    4.06
   4  19   0   23.99    3.63
   4 -19   1   24.46    4.82
   4  19   1   31.52    3.41
   4  19   1   23.14    3.82
   4 -19   1   18.85    4.33
   4 -19  -1   33.23    4.54
   4  19   1   40.30    3.89
   4  19  -1   35.88    4.01
   4 -19   1   23.11    4.01
   4 -19  -1   38.13    4.53
   4  19   2   43.66    4.75
   4  19   2   50.21    4.14
   4 -19   2   46.10    5.55
   4 -19   2   47.21    5.10
   4 -19  -2   39.78    5.12
   4  19   2   48.51    4.31
   4  19  -2   48.19    4.46
   4 -19   2   49.60    4.71
   4 -19  -2   43.53    5.11
   4 -19   2   43.92    4.59
   4 -19   3   53.62    4.95
   4 -19  -3   59.32    5.64
   4 -19   3   55.66    5.36
   4 -19   3   68.15    6.00
   4  19   3   62.24    4.57
   4 -19  -3   61.72    5.54
   4 -19   3   62.02    4.96
   4  19   3   57.95    5.23
   4  19   3   55.17    4.74
   4  19  -3   58.67    4.87
   4  19   4   46.45    4.71
   4 -19  -4   49.65    4.70
   4 -19   4   49.00    5.01
   4  19   4   44.33    3.80
   4 -19  -4   52.21    4.93
   4 -19   4   36.99    4.61
   4  19   4   53.09    4.04
   4  19  -4   50.01    4.15
   4 -19  -5   25.04    3.55
   4 -19   5   27.24    3.99
   4 -19   5   32.14    3.63
   4 -19  -5   21.61    3.48
  -4  19   5   18.72    2.92
   4  19   5   24.14    2.98
   4  19   5   23.13    2.48
   4  19  -5   22.85    2.61
  -4  19   5   25.27    2.73
  -4 -19   5   20.78    3.09
   4 -19   5   28.37    3.26
  -4  19  -5   22.16    2.74
  -4 -19   6   26.40    3.10
   4 -19   6   27.90    3.12
   4 -19  -6   24.98    3.16
   4 -19   6   27.93    3.96
  -4  19   6   32.31    3.00
   4 -19  -6   26.61    3.21
   4 -19   6   25.38    3.22
   4 -19   6   34.22    4.42
   4  19   6   28.18    2.84
   4  19   6   27.01    2.93
   4 -19   7   19.17    3.14
   4 -19  -7   19.36    2.21
   4 -19   7   20.68    3.56
   4 -19   7   22.22    2.58
  -4 -19   7   18.60    2.55
   4 -19   7   25.99    2.57
  -4  19   7   25.75    2.39
   4  19   7   24.15    2.41
   4  19   7   18.03    2.06
   4 -19   8   52.44    3.94
  -4  19   8   45.75    3.37
   4  19   8   50.84    3.39
   4 -19  -8   53.50    3.91
   4 -20   0   79.78    6.44
   4 -20   0   88.23    6.57
   4  20   0   86.36    6.07
   4 -20   0   84.61    6.47
   4 -20   1    5.50    3.75
   4  20   1    6.34    2.44
   4 -20   1    9.27    3.31
   4 -20   1   14.16    3.40
   4 -20  -1    8.30    3.20
   4 -20  -1   11.91    3.57
   4  20   1   11.68    2.71
   4  20  -1    7.76    2.91
   4  20   1    7.63    2.84
   4 -20  -1   12.60    3.33
   4 -20   1    9.40    3.33
   4 -20   2   45.93    4.23
   4 -20  -2   39.22    4.44
   4 -20   2   43.95    4.25
   4 -20  -2   36.40    4.51
   4  20   2   40.06    3.90
   4  20  -2   39.58    3.87
   4 -20   2   38.42    4.92
   4  20   2   37.54    3.51
   4 -20   2   39.65    4.34
   4  20   2   43.23    4.04
   4  20   3   10.14    2.41
   4  20  -3   10.02    2.57
   4  20   3    7.31    2.83
   4 -20   3    3.66    2.40
   4 -20   3   -1.83    2.33
   4 -20  -3    4.47    3.27
   4 -20  -3    4.33    3.27
   4 -20   3    6.04    3.81
   4  20   3    4.30    1.96
   4 -20   3    7.73    3.06
  -4  20  -4   33.38    3.52
   4  20   4   37.70    3.87
  -4  20   4   47.35    3.71
   4  20   4   37.09    3.60
   4 -20  -4   42.64    4.21
   4 -20  -4   45.94    4.30
  -4  20   4   44.36    3.61
   4  20   4   44.12    3.41
   4  20  -4   45.00    3.55
   4 -20   4   36.20    3.99
   4 -20   4   41.44    4.57
  -4  20   5   31.62    2.96
   4  20   5   32.24    2.90
   4 -20   5   23.37    3.07
   4  20   5   30.30    3.20
   4 -20  -5   25.89    3.40
   4 -20   5   29.35    3.89
   4 -20  -5   27.95    3.29
   4  20   6   29.57    2.96
   4  20   6   28.52    2.52
  -4  20   6   31.47    2.65
   4  20   6   32.06    2.65
  -4 -20  -6   25.44    2.45
   4 -20  -6   30.38    2.82
   4 -20   6   25.07    2.70
   4 -20   6   31.77    3.90
   4 -20  -6   27.46    2.85
   4 -20   6   32.90    3.59
   4 -20   7    3.72    2.19
  -4  20   7    2.43    1.32
   4  20   7    3.91    1.37
   4  21   0    0.38    2.42
   4 -21   0    1.82    2.93
   4 -21   0   -1.34    2.98
   4  21   0    2.15    1.98
   4  21   1   49.83    4.06
   4  21  -1   48.87    4.07
   4 -21   1   47.05    4.35
   4 -21  -1   56.47    4.70
   4 -21  -1   40.59    4.43
   4 -21   1   43.24    4.31
   4 -21   1   44.17    4.10
   4  21   1   50.34    3.71
   4  21  -1   47.46    3.82
   4  21   2   69.39    5.23
  -4  21   2   87.05    5.52
   4  21   2   81.14    5.37
   4  21  -2   83.10    5.46
  -4  21  -2   80.91    5.51
   4 -21   2   76.78    5.51
   4 -21  -2   83.57    6.02
   4 -21  -2   69.80    5.91
   4 -21   2   79.99    5.58
   4 -21   2   71.17    5.48
   4 -21   2   76.24    6.18
   4  21   2   76.77    5.07
   4 -21   3  156.39    9.97
   4  21   3  138.00    8.99
   4 -21  -3  160.43    9.83
  -4  21   3  151.81    9.33
  -4  21  -3  158.81    9.37
   4  21   3  168.63    9.29
   4  21  -3  156.71    9.30
   4 -21  -3  171.21    9.84
   4  21   3  143.47    9.26
   4 -21   4   43.10    4.49
   4 -21  -4   52.14    4.24
   4  21  -4   46.69    3.53
   4  21   4   50.37    3.44
  -4  21   4   48.20    3.58
  -4  21  -4   40.10    3.54
   4  21   4   48.76    3.72
   4 -21  -4   54.98    4.29
   4  21   4   57.90    3.70
  -4  21   4   54.19    3.75
   4 -21   5    0.63    2.54
   4 -21  -5    0.81    2.04
   4 -21   5    1.52    2.70
   4  21   5    3.06    1.63
  -4  21   5    2.06    1.52
   4  21   5   -0.07    1.49
   4 -21  -5    4.22    2.02
   4  21   6    3.38    1.18
  -4  21   6    4.63    1.22
   4 -21   6    6.46    2.10
   4 -22   0   44.79    4.08
  -4  22   0   58.47    3.93
   4  22   0   50.06    3.73
   4  22   0   43.69    3.39
   4 -22   0   48.79    4.09
   4 -22   1   48.97    4.06
   4 -22  -1   53.18    4.30
   4 -22  -1   54.97    4.31
   4 -22   1   40.02    3.98
  -4  22   1   60.09    3.99
  -4  22  -1   57.27    3.97
   4  22   1   56.63    3.87
   4  22  -1   59.31    3.91
   4  22  -1   48.91    3.56
   4  22   1   43.50    3.45
   4  22   2    2.06    1.78
   4  22  -2    0.52    1.80
  -4  22   2    3.21    1.95
  -4  22  -2   -0.92    2.00
   4  22   2    4.00    1.13
   4  22  -2   -1.57    1.60
   4 -22  -2    1.63    2.41
   4 -22  -2    0.62    2.43
  -4  22   3    5.43    1.68
   4  22   3    5.70    1.55
   4  22  -3    3.57    1.56
  -4  22   3    4.08    1.61
  -4  22  -3    5.80    1.74
   4  22   3    6.04    1.51
   4 -22  -3    8.20    2.35
   4 -22  -3    9.33    2.40
   4 -22  -4   33.14    2.94
   4  22   4   30.26    2.42
  -4  22   4   30.97    2.46
   4 -22  -4   39.15    2.97
   4  22   4   32.48    2.49
   4  23   0    5.80    1.47
  -4  23   0    2.14    1.57
   4 -23   0    4.97    1.80
   4 -23   0    3.72    1.76
   4  23   1    4.07    1.38
   4  23  -1    8.45    1.53
  -4  23   1    3.96    1.51
  -4  23  -1    3.34    1.60
   4 -23  -1    6.75    1.86
   4 -23  -1    4.90    1.75
   4  23   2    0.55    1.13
   4  23  -2    3.99    1.22
  -4  23   2    2.55    1.23
  -4  23  -2    2.56    1.36
   4 -23  -2    1.97    1.64
   4 -23  -2    2.05    1.71
   4 -23  -3   20.63    2.13
   4 -23  -3   26.57    2.16
  -4 -23  -3   21.26    2.01
   5   0   0    0.66    5.16
   5   0   0    3.42    5.32
   5   0   0    2.19    5.11
   5   0   1 3804.40  215.65
   5   0  -1 3817.90  215.48
   5   0   1 3787.91  215.22
   5   0   1 3891.82  215.26
   5   0  -1 3946.55  215.53
   5   0   2 1433.73   83.13
   5   0  -2 1456.91   82.90
   5   0   2 1440.38   82.33
   5   0  -2 1500.96   82.96
   5   0   2 1446.34   82.33
   5   0   3   -0.47    6.15
   5   0   3    2.09    4.07
   5   0  -3    1.52    5.50
   5   0   3    7.39    4.12
   5   0  -3    4.98    5.65
  -5   0   3    0.68    4.74
   5   0   3   -1.39    2.57
   5   0   4  811.64   48.15
  -5   0   4  821.56   47.32
   5   0   4  781.54   46.21
   5   0  -4  834.94   47.39
   5   0   4  808.80   45.57
   5   0  -4  822.93   47.34
   5   0   4  798.54   46.25
   5   0   5  847.58   48.35
   5   0  -5  807.98   46.94
  -5   0   5  834.43   47.31
   5   0  -5  792.17   46.92
   5   0   5  775.61   45.15
   5   0   6    1.76    2.53
  -5   0   6   -0.57    6.22
   5   0  -6    0.89    4.33
   5   0  -6   10.54    4.69
   5   0   6    1.08    2.03
   5   0  -6    5.68    3.18
   5   0  -6    3.93    3.36
   5   0   6    3.34    3.16
   5   0   6    8.93    6.67
   5   0   7  944.81   56.40
   5   0   7  884.49   52.02
  -5   0   7  934.37   52.05
   5   0   7  925.22   52.02
   5   0  -7  929.85   52.43
   5   0  -7  950.54   52.49
   5   0   7  917.77   52.34
   5   0   8  773.81   49.10
   5   0   8  788.60   44.17
  -5   0   8  788.97   44.20
   5   0   8  753.81   44.13
   5   0  -8  780.25   44.73
   5   0  -8  776.88   44.70
   5   0   8  779.44   44.44
   5   0  -9   35.45    5.53
   5   0  -9   33.02    5.44
   5   0   9   39.26    4.18
  -5   0   9   44.43    4.34
   5   0   9   32.50    3.94
   5   0   9   35.09    9.36
   5   0   9   32.66    4.47
   5   0  10  107.96    7.57
  -5   0  10  107.30    7.75
   5   0  10  106.60    7.77
   5   0 -10  115.29    9.13
   5   0 -10  105.72    8.85
   5   0  10  136.69   13.83
   5   0 -11   10.07    4.42
   5   0  11   12.60    7.55
  -5   0  11    6.13    4.72
   5   0 -11    3.90    4.90
  -5   0  12    6.87    3.84
   5   0 -12    2.75    3.72
   5   0 -12   -4.75    3.51
   5   0 -12    2.00    3.45
  -5   0  12   -0.85    2.70
   5   0  12   -3.47    2.69
   5   0 -12    5.88    3.76
  -5   0  13   86.52    6.57
   5   0 -13   66.76    6.22
  -5   0  13   95.61    5.92
   5   0  13   85.02    5.83
   5   0 -13   89.41    6.29
   5   0 -13   92.41    6.34
   5   0 -13   83.86    6.56
   5   0 -14   20.83    2.51
  -5   0  14   19.14    1.92
   5   0 -14   25.20    2.57
   5   0  14   16.33    1.85
  -5   0  14   19.61    2.77
   5   0 -14   17.18    2.69
   5   1   0   -4.91    5.52
   5  -1   0   -0.31    5.42
   5  -1   0    1.58    5.34
   5   1   0    1.64    5.38
   5  -1   0    0.33    5.44
   5   1   0    2.34    5.30
   5  -1  -1  760.08   41.93
   5  -1   1  738.46   41.69
   5   1  -1  780.02   42.17
   5   1   1  706.11   41.61
   5  -1   1  690.22   41.60
   5   1   1  702.78   41.65
   5   1  -1  714.77   42.03
   5  -1  -1  708.48   41.80
   5  -1   1  691.42   41.89
   5   1   1  667.80   42.07
   5   1   2  746.08   42.17
   5  -1  -2  752.56   42.73
   5  -1   2  705.32   42.16
   5  -1   2  737.07   43.01
   5   1   2  741.32   43.17
   5   1  -2  710.11   42.76
   5  -1  -2  691.00   41.08
   5   1   2  756.95   42.19
   5  -1   2  753.59   42.26
   5  -1  -2  788.27   42.82
   5   1  -2  695.29   42.68
   5   1  -3    1.78    1.96
   5  -1  -3    2.98    5.23
   5  -1   3   -0.86    4.44
   5   1  -3   -1.24    5.99
   5   1   3    2.55    3.91
  -5  -1   3    0.38    5.02
  -5   1   3   -2.72    4.38
   5  -1   3    4.67    5.88
   5   1   3   -1.40    6.25
   5   1   3   -3.23    2.76
   5  -1   3   -1.04    2.85
   5  -1   3   -0.87    4.33
   5   1  -3    0.83    5.99
   5   1   3    2.06    3.90
   5  -1  -3    3.00    4.89
   5   1  -4  512.41   29.67
   5  -1  -4  497.39   29.28
  -5   1   4  506.19   29.05
  -5  -1   4  524.13   29.77
   5   1   4  467.00   28.02
   5  -1   4  543.48   30.52
   5   1   4  500.28   30.41
   5   1   4  444.02   27.45
   5  -1   4  459.25   27.49
   5   1  -4  535.45   29.79
   5  -1  -4  521.90   29.38
   5   1   4  472.44   28.04
   5  -1  -5  699.09   40.89
  -5   1   5  732.97   41.13
  -5  -1   5  687.47   41.57
   5  -1  -5  711.55   40.92
   5   1  -5  653.93   40.96
   5   1  -5  647.39   40.99
   5   1   5  701.91   39.21
   5  -1   5  696.07   39.26
   5  -1   5  626.27   42.09
   5   1   5  695.62   42.14
   5   1   6    4.40    3.03
   5  -1   6    1.49    3.18
   5   1   6    0.13    2.56
   5  -1   6    1.50    6.63
   5   1   6    4.47    6.03
   5  -1  -6    3.34    4.46
   5   1  -6    8.98    5.14
   5   1   6    1.30    2.17
   5  -1   6    2.39    2.23
   5   1  -6    2.37    4.65
   5  -1  -6   -0.42    4.19
  -5  -1   6   -1.24    6.12
  -5   1   6   11.70    5.71
   5   1  -6    1.20    3.27
   5  -1  -6   -0.17    3.28
   5  -1  -6   -1.73    3.46
   5   1  -6    0.17    3.05
   5   1   7   69.59    5.60
   5   1  -7   77.71    6.40
   5  -1  -7   77.13    6.25
   5  -1  -7   76.91    6.34
  -5   1   7   75.48    5.46
   5   1   7   69.16    5.40
  -5  -1   7   77.33    5.48
   5  -1   7   72.24    5.34
   5  -1   7   76.15    6.02
   5   1   7   73.25    5.98
   5  -1   7   76.08    5.51
   5   1   7   74.90    5.35
   5  -1   7   77.00   10.07
   5   1   7   67.86    9.74
   5   1   7   77.92    5.76
   5   1  -7   81.70    6.37
   5   1  -8   78.67    7.56
   5   1   8  106.59    6.77
   5  -1   8   87.81    6.69
  -5  -1   8  105.27    6.94
   5  -1   8   88.26    6.76
  -5   1   8  109.91    6.99
   5   1   8   98.85    6.84
   5  -1   8   96.68    7.44
   5   1   8  105.05    7.22
  -5  -1   8  101.99   11.66
   5  -1  -8   91.70    7.63
   5   1  -8   86.80    7.67
   5  -1  -8   85.73    7.62
   5  -1   8  129.47   12.69
   5   1   8  127.24   12.53
  -5  -1   9   19.70    3.66
   5  -1   9   16.10    3.38
  -5   1   9   29.84    3.75
   5   1   9   21.52    3.52
   5  -1   9   21.93    3.42
   5   1   9   23.07    3.25
   5  -1   9   18.78    8.71
   5   1   9   23.91    8.73
   5   1  -9   19.38    4.90
   5  -1  -9   15.07    4.87
   5   1  -9   17.62    4.98
   5  -1  -9   10.97    4.56
   5  -1   9   12.46    3.94
   5   1 -10  180.33   11.95
   5   1  10  173.55   11.21
  -5  -1  10  180.95   11.47
   5  -1  10  169.60   11.35
  -5   1  10  196.49   11.58
   5   1  10  189.22   11.48
   5   1  10  169.87   16.57
   5  -1  10  212.15   17.63
   5  -1 -10  171.46   12.48
   5   1 -10  188.05   12.36
   5   1 -10  185.46   12.33
   5  -1 -10  173.93   12.33
   5  -1  10  158.49   11.22
   5   1 -11  126.41    9.41
  -5  -1  11  118.08    9.56
   5   1  11  156.47   14.46
   5  -1  11  174.61   15.71
   5  -1 -11  127.80    9.96
  -5  -1  12    2.70    3.85
  -5   1  12    8.05    4.04
   5   1 -12    5.18    3.69
   5  -1 -12   -1.16    3.87
   5  -1 -12    4.09    3.39
   5   1 -12    7.12    3.56
   5  -1 -12    1.18    3.35
   5   1 -12    3.81    3.60
   5   1 -12    3.88    3.93
  -5  -1  12    3.75    2.87
   5  -1  12    2.48    2.71
  -5   1  12    1.70    2.81
   5   1  12    0.33    2.67
  -5   1  13   17.08    2.62
   5   1  13   13.85    2.44
  -5  -1  13   13.56    2.55
   5  -1  13   15.47    2.50
   5   1 -13   12.05    3.12
   5  -1 -13   14.18    3.12
   5   1 -13   16.97    3.27
   5  -1 -13   15.58    3.26
   5  -1 -13   20.46    3.40
   5   1 -13    9.17    3.06
  -5   1  13   22.58    3.56
  -5  -1  13   10.58    3.35
   5  -1 -13   10.86    3.44
   5   1 -13   20.50    3.56
  -5  -1  14    0.64    1.39
   5  -1  14   -0.37    1.33
  -5   1  14    1.47    1.42
   5   1  14    2.73    1.30
   5  -1 -14    2.49    2.19
   5   1 -14    3.04    2.24
   5  -1 -14   -5.31    2.09
   5   1 -14    0.76    1.97
   5  -1 -14    1.63    1.94
   5   1 -14    3.57    2.04
   5  -1 -14    2.69    1.82
  -5  -1  14    2.02    2.31
  -5   1  14    0.65    2.14
   5   2   0    1.81    6.01
   5  -2   0    2.86    5.51
  -5  -2   0   -0.80    2.00
   5   2   0    5.45    6.15
   5  -2   0    6.10    5.38
   5  -2   0    1.94    4.82
   5   2   0    1.70    5.22
   5  -2  -1  516.64   32.14
   5  -2   1  536.06   32.04
   5   2   1  496.16   32.15
   5   2  -1  603.34   32.90
   5  -2   1  559.33   32.17
   5   2  -1  588.15   32.86
   5   2   1  520.02   32.26
   5  -2  -1  529.63   32.21
   5   2   1  534.37   32.39
   5  -2   1  530.23   32.32
   5  -2   2  309.70   20.52
   5  -2  -2  344.51   20.88
   5  -2   2  313.97   21.09
   5   2   2  314.27   21.25
   5   2   2  338.91   20.47
   5  -2  -2  331.06   19.60
   5   2  -2  309.49   21.36
   5   2  -2  319.01   21.53
   5  -2   2  318.96   20.58
   5  -2  -2  355.99   21.03
   5   2   2  355.52   20.54
   5  -2   3    6.85    5.05
   5   2  -3   15.85    6.53
   5  -2  -3   22.40    5.70
   5   2   3   25.73    4.42
   5  -2  -3   16.96    5.65
   5   2  -3   10.83    6.37
   5   2   3   29.08    4.70
   5  -2   3   14.16    5.40
  -5  -2   3   21.18    6.32
  -5   2   3   22.52    4.63
   5   2   3   19.59    2.99
   5  -2   3   15.12    3.26
   5   2  -3   15.53    2.50
   5  -2   3   14.50    6.27
   5   2   3   23.84    6.01
   5   2   4   51.71    7.66
   5  -2   4   47.04    7.55
   5   2   4   47.78    4.72
   5  -2  -4   44.53    6.57
   5   2  -4   53.98    7.87
   5   2   4   48.18    4.27
   5  -2   4   55.00    4.65
  -5  -2   4   46.63    7.88
  -5   2   4   49.57    6.01
   5  -2  -4   50.93    6.82
   5   2  -4   52.47    7.97
   5   2   4   42.55    4.57
   5  -2   5   25.84    7.15
   5   2   5   22.16    7.01
   5   2   5   17.51    3.27
   5  -2   5   11.24    3.71
   5   2  -5   22.26    6.16
   5  -2  -5   19.64    5.29
   5   2  -5   13.15    6.35
   5  -2  -5   14.16    5.27
  -5  -2   5   14.53    7.34
  -5   2   5   14.76    4.98
   5   2   6   17.42    3.34
   5  -2   6   10.43    3.69
   5   2   6   19.28    2.90
   5  -2   6   11.95    2.55
   5  -2  -6   15.49    4.66
   5   2  -6   15.84    5.51
   5   2  -6   16.74    3.72
   5  -2  -6   18.63    3.66
   5   2  -6   12.64    3.54
   5  -2  -6   14.38    4.58
   5   2  -6   14.38    5.11
   5   2   6   14.83    6.55
   5  -2   6   15.16    6.96
   5  -2   7   19.61    3.92
   5   2   7   27.55    3.00
   5  -2   7   21.49    3.21
   5   2  -7   27.86    4.39
   5  -2  -7   30.23    4.19
   5  -2  -7   26.19    4.47
   5   2  -7   29.10    4.19
  -5  -2   7   24.04    7.95
  -5  -2   7   26.56    3.23
   5  -2   7   27.26    3.24
   5   2   7   27.78    3.57
   5   2   7   22.86    2.97
  -5   2   7   32.02    3.25
   5   2   7   24.89    7.27
   5  -2   7   29.93    7.67
   5   2   8   14.42    2.75
   5  -2   8   13.83    3.14
   5  -2  -8   19.87    4.49
   5  -2  -8   15.04    4.39
   5   2  -8    6.76    4.11
   5   2  -8   11.00    4.37
  -5  -2   8   10.02    2.94
   5  -2   8    9.79    2.79
  -5  -2   8   15.58    7.61
   5  -2   8   28.05    8.63
   5   2   8   26.25    7.96
   5   2   8   15.41    3.08
  -5   2   8   14.72    3.13
   5  -2   8   12.55    3.71
   5   2   9    4.30    7.46
   5  -2   9    3.32    7.62
   5   2   9   -0.76    3.04
  -5   2   9   -0.39    2.99
  -5  -2   9    0.96    3.03
   5  -2   9    1.68    2.74
  -5  -2   9    9.31    8.32
   5   2   9   -1.62    2.80
   5  -2   9    6.75    3.02
   5   2  -9    4.38    4.02
   5  -2   9    3.68    3.81
   5  -2  -9    3.69    4.97
   5  -2  -9    1.39    4.48
   5   2  -9   -1.64    4.35
   5   2  -9    5.77    4.54
  -5   2  10   -1.04    3.27
   5   2  10    2.41    3.01
  -5  -2  10    0.61    3.12
   5  -2  10    0.98    3.14
   5   2 -10   -0.26    4.01
   5   2  10   10.19    8.00
   5  -2  10    8.16    7.41
   5   2  10    0.56    2.67
   5  -2  10    1.81    2.88
   5  -2 -10    3.05    4.80
   5  -2 -10    1.47    4.43
   5   2 -10   -0.29    4.43
  -5  -2  11    2.58    4.41
   5  -2 -11    4.21    5.16
   5   2  11   12.24    7.67
   5  -2  11    3.40    6.98
   5   2 -11    1.91    3.98
   5   2 -12    7.63    3.74
   5  -2 -12    0.23    3.73
  -5  -2  12    4.12    3.91
   5  -2  12    9.02    3.05
  -5   2  12   -2.40    3.98
   5   2 -12    5.88    3.51
   5  -2 -12    3.46    3.29
   5   2 -12    7.89    3.40
   5  -2 -12    3.61    3.23
   5   2 -12    3.12    3.40
   5  -2 -12    6.82    4.53
   5  -2 -12    3.76    4.01
  -5  -2  12    3.70    2.87
   5  -2  12    1.97    2.59
  -5   2  12    6.43    2.78
   5   2  12    1.13    2.68
   5  -2 -13   14.94    3.10
   5   2 -13   18.65    3.26
  -5   2  13   18.46    2.71
   5   2  13   19.78    2.56
  -5  -2  13   16.67    2.62
   5  -2  13   16.90    2.56
   5  -2 -13   23.17    3.23
   5   2 -13   19.07    3.19
  -5   2  13   20.42    3.53
   5   2 -13   14.58    3.03
   5  -2 -13   17.39    3.44
  -5  -2  13   20.32    3.74
   5  -2 -13   16.24    3.65
   5   2 -13   21.26    3.69
   5   2 -14    9.97    2.14
   5  -2 -14   10.22    2.07
   5  -2 -14   12.64    2.12
   5   2 -14   10.16    2.11
   5   2 -14    8.21    2.33
   5  -2 -14   10.55    2.38
   5  -2 -14    7.43    2.07
  -5   2  14    9.36    2.17
  -5  -2  14    5.27    1.45
   5  -2  14    6.62    1.47
  -5   2  14    9.07    1.56
   5   2  14    8.61    1.45
   5   3   0   -1.74    5.13
  -5  -3   0    1.04    3.06
   5   3   0    6.62    6.55
   5  -3   0    6.98    5.53
   5   3   0    4.11    6.47
   5  -3   0    2.07    5.47
   5   3   1  466.14   29.23
   5  -3   1  507.58   29.21
   5   3  -1  495.79   30.02
   5   3   1  441.75   29.43
   5   3  -1  495.79   30.10
[truncated: 13,093,209 more chars]
